# Supplementary material for: Label-Free Quantification (LFQ) of Fecal Proteins for Potential Pregnancy Detection in Polar Bears
Source: Life (Basel). 2022 May 27;12(6):796. doi: 10.3390/life12060796 (PMC9225558; doi:10.3390/life12060796)
Supplement: Supplementary file 1 [file life-12-00796-s001.zip › Supplementary file 1.xlsx]

## Sheet: Proteins detected
													Even samples (Not pregnant) with Raw Abundance measurements																								Odd samples (pregnant) with Raw Abundance measurements
													2A	4A	6A	8A	10A	12A	2B	4B	6B	8B	10B	12B	2D	4D	6D	8D	10D	12D	2E	4E	6E	8E	10E	12E	1A	3A	5A	7A	9A	11A	1B	3B	5B	7B	9B	11B	1D
Protein FDR Confidence: Combined	Master	Accession	Description	Score Sequest HT: Sequest HT	Coverage [%]	# Peptides	# PSMs	# Unique Peptides	# Razor Peptides	# AAs	MW [kDa]	calc. pI	Abundance: F5: Sample, A (pre-estrus), Not pregnant even samples, 1	Abundance: F13: Sample, A (pre-estrus), Not pregnant even samples, 2	Abundance: F21: Sample, A (pre-estrus), Not pregnant even samples, 3	Abundance: F29: Sample, A (pre-estrus), Not pregnant even samples, 4	Abundance: F37: Sample, A (pre-estrus), Not pregnant even samples, 5	Abundance: F45: Sample, A (pre-estrus), Not pregnant even samples, 6	Abundance: F6: Sample, B (diapause), Not pregnant even samples, 1	Abundance: F14: Sample, B (diapause), Not pregnant even samples, 2	Abundance: F22: Sample, B (diapause), Not pregnant even samples, 3	Abundance: F30: Sample, B (diapause), Not pregnant even samples, 4	Abundance: F38: Sample, B (diapause), Not pregnant even samples, 5	Abundance: F46: Sample, B (diapause), Not pregnant even samples, 6	Abundance: F7: Sample, D (early placental pregnancy), Not pregnant even samples, 1	Abundance: F15: Sample, D (early placental pregnancy), Not pregnant even samples, 2	Abundance: F23: Sample, D (early placental pregnancy), Not pregnant even samples, 3	Abundance: F31: Sample, D (early placental pregnancy), Not pregnant even samples, 4	Abundance: F39: Sample, D (early placental pregnancy), Not pregnant even samples, 5	Abundance: F47: Sample, D (early placental pregnancy), Not pregnant even samples, 6	Abundance: F8: Sample, E (mid placental pregnancy), Not pregnant even samples, 1	Abundance: F16: Sample, E (mid placental pregnancy), Not pregnant even samples, 2	Abundance: F24: Sample, E (mid placental pregnancy), Not pregnant even samples, 3	Abundance: F32: Sample, E (mid placental pregnancy), Not pregnant even samples, 4	Abundance: F40: Sample, E (mid placental pregnancy), Not pregnant even samples, 5	Abundance: F48: Sample, E (mid placental pregnancy), Not pregnant even samples, 6	Abundance: F1: Sample, A (pre-estrus), Pregnant odd samples, 1	Abundance: F9: Sample, A (pre-estrus), Pregnant odd samples, 2	Abundance: F17: Sample, A (pre-estrus), Pregnant odd samples, 3	Abundance: F25: Sample, A (pre-estrus), Pregnant odd samples, 4	Abundance: F33: Sample, A (pre-estrus), Pregnant odd samples, 5	Abundance: F41: Sample, A (pre-estrus), Pregnant odd samples, 6	Abundance: F2: Sample, B (diapause), Pregnant odd samples, 1	Abundance: F10: Sample, B (diapause), Pregnant odd samples, 2	Abundance: F18: Sample, B (diapause), Pregnant odd samples, 3	Abundance: F26: Sample, B (diapause), Pregnant odd samples, 4	Abundance: F34: Sample, B (diapause), Pregnant odd samples, 5	Abundance: F42: Sample, B (diapause), Pregnant odd samples, 6	Abundance: F3: Sample, D (early placental pregnancy), Pregnant odd samples, 1
High	Master Protein	A0A452SML2	Carboxypeptidase A1 OS=Ursus americanus OX=9643 GN=CPA1 PE=4 SV=1	64768.2	71	31	23217	4	49	426	47.7	5.66	1.20611e+10	5.00825e+09	5.98284e+09	7.04771e+09	5.25865e+09	8.91977e+09	1.40202e+10	9.20023e+09	9.57969e+09	1.39657e+10	2.03426e+10	2.51312e+10	1.78778e+10	7.60299e+09	2.01764e+10	1.85115e+10	6.23953e+09	2.5027e+10	1.16485e+10	5.98586e+09	1.54203e+10	1.99406e+10	2.57307e+10	1.31928e+10	1.05366e+10	1.38347e+10	3.17463e+10	1.18403e+10	1.76074e+10	3.0091e+10	6.98679e+09	1.50444e+10	1.29173e+10	2.25177e+10	1.85503e+10	8.60961e+09	9.62854e+09
High	Master Protein	A0A3Q7W188	carboxypeptidase A1 OS=Ursus arctos horribilis OX=116960 GN=CPA1 PE=4 SV=1	62741.8	71	29	22670	2	0	426	47.7	5.66	1.6265e+06	759884	1.71916e+07			6.83911e+06		3.30954e+06	2.07377e+07		6121801				45741524	3.32283e+07	2.93256e+06	9517307	5.10725e+06		3.83668e+07	30170497	5492675	7.72485e+06			1.57928e+07		21861541	24789998		2.24819e+06		11290030	13429465	5387760
High	Master Protein	A0A452QA21	Uncharacterized protein OS=Ursus americanus OX=9643 PE=4 SV=1	40177.3	96	14	11714	1	0	323	34	7.99	796226	277891	339162																554501	811813	2356686					590544
High	Master Protein	A0A452QAI0	Ig-like domain-containing protein OS=Ursus americanus OX=9643 PE=4 SV=1	40162.9	64	14	11703	1	3	180	18.9	9.23	4.32909e+08	3.1803e+08	5.35607e+08	1.71526e+09	2.81222e+09	2.5803e+08	4.50131e+08	6.25581e+08	3.88871e+08	3.54508e+09	1.67761e+09	2.88495e+09	8.40391e+08	9.60559e+08	1.77272e+09	3.02398e+09	5.15053e+08	2.84923e+09	3.68639e+08	1.53721e+09	1.23254e+09	1.72546e+09	4.11563e+09	7.9455e+08	5.84956e+08	2.84726e+08	2.9172e+08	3.15546e+09	7.30867e+08	1.99983e+09	6.25628e+08	5.29323e+08	7.95103e+08	2.01097e+09	1.65941e+09	1.90855e+09	3.52582e+08
High	Master Protein	A0A3Q7UBB8	IgGFc-binding protein OS=Ursus arctos horribilis OX=116960 GN=FCGBP PE=4 SV=1	37834	36	86	12253	10	117	3161	334.8	5.39	3.62334e+09	2.91223e+09	1.00261e+09	8.32235e+09	3.64831e+09	2.38888e+09	3.01796e+09	2.77997e+09	1.18361e+09	8.24572e+09	5.73022e+09	9.26493e+09	4.46818e+09	3.70012e+09	6.09162e+09	9.41249e+09	4.71685e+09	1.07858e+10	2.44554e+09	2.91598e+09	3.91903e+09	6.31578e+09	7.39135e+09	3.59791e+09	4.55377e+09	3.37948e+09	1.32635e+10	1.07408e+10	3.71151e+09	5.28947e+09	3.0407e+09	3.50047e+09	3.96838e+09	5.72266e+09	5.61107e+09	5.70864e+09	2.17768e+09
High	Master Protein	A0A384BT37	LOW QUALITY PROTEIN: titin OS=Ursus maritimus OX=29073 GN=TTN PE=4 SV=1	37126.6	14	519	13651	3	0	34289	3806.2	6.33	6.24623e+06	394897	466176	706015	3.74999e+06	8.14328e+06	2.50031e+07		425089												6261530			24304801	730125		1.85484e+06		38200712		3.7823e+06		1.11752e+07	533269	737146	2.19334e+06	5.40725e+06
High	Master Protein	A0A3Q7W0E2	titin isoform X2 OS=Ursus arctos horribilis OX=116960 GN=TTN PE=4 SV=1	37078.3	15	520	13631	4	570	33431	3711.4	6.47	7.66993e+09	4.38203e+08	3.4147e+08	5.17402e+08	2.23007e+09	1.27709e+10	6.53053e+09	5.66489e+09	9.29183e+08	9.63055e+08	4.76444e+09	1.67597e+09	4.34559e+08	7.82518e+09	2.8051e+09	4.07442e+08	2.42874e+08	3.01934e+09	3.00253e+08	1.05503e+09	1.42372e+10	4.03528e+08	1.56157e+09	1.18746e+10	8.79047e+09	7.35565e+08	7.02994e+09	7.51952e+08	3.08427e+10	4.52381e+09	8.86851e+09	3.7413e+09	3.23826e+09	6.5556e+08	5.88687e+08	5.04696e+09	5.16e+09
High	Master Protein	A0A452QAK1	Ig-like domain-containing protein OS=Ursus americanus OX=9643 PE=4 SV=1	36425.3	57	13	10764	2	0	178	18.4	8.18	5.35374e+07	14300209	8.32641e+07	1.20381e+08	1.72094e+07	2.29546e+07	6.00572e+07	3.50178e+07	5.92752e+07	2.00102e+08	1.23394e+08	2.73003e+08	8.63999e+07	5.42087e+07	2.00726e+08	1.55336e+08	5.3518e+07	2.5852e+08	5.20394e+07	7.91509e+07	1.52007e+08	9.93768e+07	2.52771e+08	7.28976e+07	5.74157e+07	1.96711e+07	3.7293e+07	4.86918e+08	5.75866e+07	2.38396e+07	5.57568e+07	4.49469e+07	9.4882e+07	3.38106e+08	1.36458e+08	1.60458e+08	2.24808e+07
High	Master Protein	A0A452SXJ4	Uncharacterized protein OS=Ursus maritimus OX=29073 PE=4 SV=1	36185.9	83	15	10485	3	21	311	32.9	8.46	5.24428e+09	3.36696e+09	4.28589e+09	1.62869e+10	2.05402e+10	1.70834e+09	6.3404e+09	6.09445e+09	3.7796e+09	3.38161e+10	1.69054e+10	3.22263e+10	8.76945e+09	1.0139e+10	1.92897e+10	2.97253e+10	4.24979e+09	2.46663e+10	3.77106e+09	1.51547e+10	1.19848e+10	1.59631e+10	2.84177e+10	8.2461e+09	5.99016e+09	3.15146e+09	3.08143e+09	3.28274e+10	6.87557e+09	2.31105e+10	6.26295e+09	5.46892e+09	9.0007e+09	2.11734e+10	1.59878e+10	1.80917e+10	3.89615e+09
High	Master Protein	A0A384BWP9	LOW QUALITY PROTEIN: IgGFc-binding protein OS=Ursus maritimus OX=29073 GN=FCGBP PE=4 SV=1	35528.9	37	79	11562	3	0	2809	298.2	5.15	4.11307e+07	2.17244e+07	1.08814e+06	1.04524e+07	2.06237e+07	6.56517e+06	2.61721e+07	3.44526e+07	1.20538e+06	5.74864e+07	6.31847e+07	3.33246e+07	8.9182e+07	2.82054e+07	3.243e+06	2.10324e+07	9.28993e+06	5.37314e+07	2.92854e+07	1.17693e+07	7.17839e+06	4.59346e+07	3.79562e+07	2.89654e+07	3.90073e+07	3.18599e+07	3.09406e+07	2.77079e+07	3.36678e+07	3.74409e+07	1.70975e+07	2.99372e+07	2.96565e+07	2.44363e+07	2.48652e+07	3.816e+07	2.13487e+07
High	Master Protein	A0A452SXN6	Ig-like domain-containing protein OS=Ursus maritimus OX=29073 PE=4 SV=1	34356	100	12	10049	1	0	101	10.8	8.29	2.81298e+06		49924.7	1.87251e+07	708202		435630			2.91783e+07	4.03718e+06	9.46693e+06		7.2035e+06	1.53591e+07	2.66066e+07	128736	1.14269e+07	373917	1.39807e+07	1.17218e+07	1.1601e+07	4.01569e+07		2.23445e+06		284259	4.21696e+07	177963	1.69112e+07	1.77489e+06	173757	1.1456e+06	1.39791e+07	1.02104e+07	6.39839e+06	49607.1
High	Master Protein	A0A452SXV7	Ig-like domain-containing protein OS=Ursus maritimus OX=29073 PE=4 SV=1	30916.5	77	12	9112	4	0	99	10.5	7.87	192277021	55343890	4.18939e+08	3.6749e+08	33548672	123544509	3.96777e+08	1.8019e+08	3.50368e+08	1.21284e+09	385784154	1.29387e+09	2.54888e+08	2.79198e+08	1.33526e+09	1.04171e+09	9.73303e+07	1.08428e+09	2.75009e+08	315381559	9.99468e+08	5.49819e+08	8.42733e+08	4.25504e+08	172732826	9.42229e+07	2.92984e+08	1.85462e+09	2.358e+08	1.625e+08	2.38499e+08	9.20328e+07	5.11458e+08	1.2492e+09	5.09599e+08	5.10075e+08	1.15674e+08
High	Master Protein	A0A452V0J2	Uncharacterized protein OS=Ursus maritimus OX=29073 GN=FCGBP PE=4 SV=1	28034.6	30	57	9122	1	0	2327	246.4	4.97																											1.16264e+06
High	Master Protein	A0A452RK16	Uncharacterized protein OS=Ursus americanus OX=9643 PE=4 SV=1	24549.6	55	11	7181	2	2	239	25.3	5.96	5.26342e+06	4.97132e+06	5744156	2.54432e+07	3.29851e+07	6.30399e+06	6.58361e+06	7.67255e+06	9.19897e+06	7.31437e+07	1.14711e+07	9.07046e+07	1.05582e+07	9.18856e+06	3.12476e+07	39625924	4.02947e+06	4.80038e+07	5.19409e+06	14955605	2.53649e+07	18887510	17072330	1.61539e+07	1.19082e+07	6.13133e+06	6.6176e+06	7.73394e+07	6431231	1.88616e+07	7.22791e+06	7.09074e+06	1.17913e+07	42493961	20053154	2.56057e+07	5.57747e+06
High	Master Protein	A0A452QNT7	Uncharacterized protein OS=Ursus americanus OX=9643 PE=4 SV=1	21936	59	18	8630	18	0	372	39.8	5.69	5.71322e+07	2.45003e+07	2.18224e+08	7.22996e+08	3.25721e+08	1.18361e+08	4.41109e+08	8.56822e+07	1.63179e+08	1.17577e+09	2.212e+08	7.4099e+08	9.23379e+07	2.03048e+08	4.83969e+08	1.7733e+09	2.94245e+08	5.48925e+08	1.99202e+08	2.24931e+08	5.54899e+08	8.17707e+08	1.18477e+09	1.89712e+08	2.94539e+08	2.58738e+07	1.76288e+08	1.4469e+09	2.70774e+08	1.28296e+09	2.34401e+08	2.72858e+07	3.89025e+08	1.06511e+09	8.79368e+08	8.89086e+08	1.95287e+08
High	Master Protein	A0A3Q7VWC0	sucrase-isomaltase, intestinal OS=Ursus arctos horribilis OX=116960 GN=SI PE=4 SV=1	19154.5	50	92	5921	90	0	1827	209.5	5.34	4.88222e+08	6.65384e+08	4.39932e+08	1.55986e+09	1.46801e+09	1.10954e+08	6.86618e+08	4.93507e+08	3.63169e+08	2.56201e+09	4.07817e+08	3.28426e+09	9.47132e+08	5.25083e+08	4.11789e+09	2.36908e+09	2.9417e+08	3.40132e+09	7.13786e+08	1.19589e+09	1.03591e+09	1.30199e+09	9.44173e+08	1.99861e+09	1.9919e+08	4.28265e+08	1.08958e+09	7.02679e+09	1.17696e+09	4.314e+08	2.64905e+08	9.95457e+08	9.62603e+08	1.68889e+09	1.87279e+09	5.51683e+08	1.74624e+08
High	Master Protein	A0A452UGB3	Uncharacterized protein OS=Ursus maritimus OX=29073 GN=MGAM PE=4 SV=1	14566.8	35	88	4755	4	0	2736	309.8	5.4	1.01201e+07	2.66816e+07	1.40303e+07	4.77772e+07	5.35888e+07	4.05272e+06	1.28277e+07	2.82824e+07	5.91157e+06	1.35125e+08	24854276	1.97881e+08	3.5876e+07	1.97479e+07	1.03298e+08	9.67384e+07	5.43089e+06	8.46113e+07	1.08126e+07	4.81416e+07	20813373	5.13547e+07	4.53145e+07	4.25273e+07	8.09456e+06	1.45566e+07	37366984	1.53108e+08	22355908	3.22104e+07	1.75998e+07	3.06261e+07	3.4624e+07	1.08846e+08	4.33949e+07	3.42109e+07	7.5095e+06
High	Master Protein	A0A3Q7XXU0	probable maltase-glucoamylase 2 isoform X2 OS=Ursus arctos horribilis OX=116960 GN=LOC113265231 PE=4 SV=1	14501.9	24	95	4807	11	118	4351	484.7	5.31	3.21827e+08	4.02431e+08	3.20229e+08	9.26243e+08	7.89601e+08	1.36772e+08	4.67954e+08	5.76567e+08	2.09337e+08	2.0341e+09	5.01741e+08	3.17949e+09	7.86025e+08	3.62463e+08	1.95767e+09	1.22041e+09	1.68332e+08	2.13595e+09	4.04709e+08	9.60794e+08	6.67924e+08	7.09773e+08	1.25492e+09	1.10278e+09	2.79127e+08	2.88462e+08	1.01448e+09	3.45318e+09	7.70917e+08	8.13377e+08	5.0376e+08	6.93541e+08	6.85218e+08	1.52712e+09	1.13253e+09	7.84947e+08	2.36223e+08
High	Master Protein	A0A384BSZ9	dipeptidyl peptidase 4 OS=Ursus maritimus OX=29073 GN=DPP4 PE=3 SV=1	14034.2	53	54	4726	54	0	810	92.9	5.58	7.85294e+08	9.20631e+08	4.89475e+08	3.79104e+09	2.7006e+09	6.97134e+07	8.36555e+08	1.00405e+09	2.83242e+08	5.56738e+09	3.33303e+09	6.09407e+09	1.30949e+09	1.02798e+09	4.17432e+09	6.39941e+09	7.90113e+08	4.72583e+09	6.53535e+08	2.01663e+09	9.79955e+08	3.9648e+09	6.86514e+09	1.80334e+09	8.47522e+08	7.43479e+08	1.09767e+09	6.88078e+09	1.82034e+09	1.81648e+09	9.04007e+08	8.38949e+08	1.62315e+09	2.83908e+09	2.89072e+09	1.77364e+09	6.53324e+08
High	Master Protein	A0A3Q7VT65	Alkaline phosphatase OS=Ursus arctos horribilis OX=116960 GN=ALPI PE=3 SV=1	12587.9	56	37	4012	3	71	533	57.3	6.07	1.58832e+09	4.96118e+08	4.10537e+08	3.52807e+09	5.23182e+09	5.66234e+07	3.34495e+08	1.0856e+09	2.05569e+08	4.20482e+09	4.85521e+09	9.67173e+09	1.45503e+09	1.22876e+09	3.31605e+09	9.12756e+09	7.6818e+08	4.13517e+09	7.73567e+08	2.26185e+09	9.90455e+08	3.4477e+09	6.57676e+09	1.11175e+09	4.25208e+08	7.64241e+08	4.00933e+09	7.28213e+09	1.63127e+09	9.5844e+08	3.16636e+08	1.21101e+09	8.20084e+08	3.23848e+09	2.838e+09	8.17271e+08	2.95513e+08
High	Master Protein	A0A452UCT5	Peptidase S1 domain-containing protein OS=Ursus maritimus OX=29073 GN=LOC103666796 PE=3 SV=1	12579.6	74	15	4155	15	0	270	29	5.96	8.55813e+08	1.58118e+08	2.12794e+09	1.73454e+09	8.51952e+08	1.48886e+09	3.31056e+09	6.3179e+08	3.64468e+09	3.2002e+09	5.16303e+08	3.21575e+08	2.69929e+09	9.56734e+08	8.34253e+09	5.05483e+09	5.87326e+08	4.25049e+08	7.94805e+08	1.9098e+08	6.48068e+09	1.66547e+09	3.84646e+09	7.05218e+08	1.38826e+09	2.0955e+08	5.70985e+09	2.5659e+08	7.73128e+08	3.39959e+08	1.62779e+09	3.78493e+08	5.67182e+09	5.97072e+08	2.57048e+08	9.50359e+08	6.68849e+08
High	Master Protein	A0A452U793	Peptidase S1 domain-containing protein OS=Ursus maritimus OX=29073 PE=3 SV=1	11954.5	61	13	4588	1	28	247	26.4	4.91	1.09629e+09	5.46307e+08	2.00114e+09	3.15107e+09	7.24624e+08	1.48827e+09	3.65693e+09	5.36913e+08	8.59019e+08	4.04782e+09	8.01924e+08	2.16755e+09	9.92339e+08	2.85706e+08	1.37412e+09	3.62507e+09	2.50837e+08	1.66848e+09	4.58926e+08	6.68581e+08	9.60748e+09	4.11974e+09	3.42991e+09	8.58124e+08	1.86522e+09	4.13289e+08	6.34014e+08	1.08312e+09	8.36417e+08	4.64288e+09	2.37335e+09	3.97263e+08	4.55257e+09	1.34965e+09	1.59893e+09	2.98505e+09	2.57975e+09
High	Master Protein	A0A452TS12	Ig-like domain-containing protein OS=Ursus maritimus OX=29073 PE=4 SV=1	11759.2	59	13	2831	8	7	228	25.1	6.77	2.48683e+08	1.85942e+08	2.16544e+08	1.34941e+09	2.69751e+09	2.34808e+08	2.94505e+08	2.60991e+08	1.58152e+08	2.43577e+09	850273952	1.41714e+09	5.55713e+08	3.58721e+08	6.9806e+08	1.74634e+09	3.37521e+08	1153346985	2.45238e+08	4.5988e+08	5.95794e+08	9.81651e+08	1.76405e+09	4.93862e+08	5.20179e+08	1.87646e+08	3.6175e+08	1.64072e+09	3.51911e+08	1.6744e+09	5.83336e+08	3.9316e+08	7.12063e+08	1026729863	1087256852	1.27193e+09	3.66697e+08
High	Master Protein	A0A452RBI9	Peptidase S1 domain-containing protein OS=Ursus americanus OX=9643 PE=3 SV=1	10624	62	13	4228	1	0	243	26.2	5.55	5.92096e+06	1.80599e+06	182495	1.16108e+08	2.00246e+06	5.49425e+06	3.63193e+07	3.49511e+06	751002	1.42729e+08	404716	1.88444e+07	55206.5	1.79617e+06	2.17525e+07	9.5591e+07	670439	5.37527e+06	3.28951e+06	3.41044e+06	1.43249e+08	8.21355e+07	8.12411e+07	1.19173e+06	7.63964e+07	972732	8.97258e+06	1.1567e+07	5.35389e+06	6.01032e+07	7.35981e+07	2.0024e+06	9.08567e+07	3.20469e+07	3.65587e+07	7.74106e+07	8.44463e+07
High	Master Protein	A0A452UKQ1	Alkaline phosphatase OS=Ursus maritimus OX=29073 GN=ALPI PE=3 SV=1	10592.9	51	35	3482	1	0	517	55.7	6.95	10173905	3.27457e+06	3.8011e+06	34268620	115350008	1.99881e+06	1.61302e+06	8830842	1.96159e+06	63001128	6.31019e+07	1.55627e+08	12580835	7.56571e+06	23273872	127594975	12593161	95209440	3.50599e+06	11073725	4.80955e+06	57065940	8.06324e+07	26427214		4.76422e+06	47336860	128698744	29402450	16841464		8938795	6488545	65976096	60100856	13063698	1.62749e+06
High	Master Protein	A0A452S9K5	Filamin C OS=Ursus americanus OX=9643 GN=FLNC PE=4 SV=1	9782.08	30	76	3539	1	0	2605	277.3	6.11			1.35994e+06						9844092				292294		19946418						94103624				32934236					12230688	21229930					13325445	15137966
High	Master Protein	A0A3Q7XJC2	filamin-C isoform X2 OS=Ursus arctos horribilis OX=116960 GN=FLNC PE=4 SV=1	9770.57	29	77	3533	2	85	2691	286.8	6.09	1.45836e+09	7.65523e+07	6.306e+07	1.20232e+08	3.84226e+08	2.38122e+09	1.7336e+09	1.01669e+09	1.73294e+08	4.627e+08	7.46577e+08	1.44518e+08	7.51595e+07	1.44514e+09	3.65369e+08	1.52024e+08	2.72329e+07	2.36987e+08	8.09784e+07	1.6326e+08	2.2285e+09	1.99139e+08	2.11255e+08	5.11221e+09	1.78933e+09	1.30317e+08	1.09988e+09	1.22821e+08	6.23675e+09	1.46608e+09	1.49491e+09	1.10246e+09	7.29594e+08	1.22012e+08	2.51433e+08	9.89824e+08	1.32637e+09
High	Master Protein	A0A384DBC7	carboxypeptidase A5 OS=Ursus maritimus OX=29073 GN=CPA5 PE=4 SV=1	9586.23	10	6	2820	2	0	436	49.1	7.4				9.69562e+06	264838	105410		268806	232359	1.19577e+07	248630	389905		2.06469e+06	140499	4.00021e+07	135734	178385		1.63698e+06	167461	2.38791e+07	803393	288290				1.14206e+06	78781.9	3.96913e+07	26129.1			407510	1.05499e+06	587309
High	Master Protein	A0A3Q7U5Z0	immunoglobulin lambda-like polypeptide 5 OS=Ursus arctos horribilis OX=116960 GN=LOC113247060 PE=4 SV=1	7210.58	17	7	1973	2	1	364	39.2	8.37	5.11769e+08	2.84885e+08	1.38607e+08	6.81126e+08	1.17675e+09	83087250	4.50578e+08	4.26992e+08	1.75166e+08	1.13871e+09	9.77665e+08	1.64664e+09	4.5424e+08	7.0644e+08	1.0504e+09	7.41541e+08	2.36852e+08	9.90368e+08	3.92194e+08	1.26672e+09	6.10354e+08	5.46263e+08	1.22381e+09	3.1511e+08	3.38847e+08	3.2648e+08	2.83035e+08	1.6226e+09	1.70653e+08	1.00939e+09	3.89624e+08	4.6598e+08	4.90451e+08	1.0602e+09	5.57395e+08	5.89602e+08	2.41763e+08
High	Master Protein	A0A384C385	calcium-activated chloride channel regulator 1-like OS=Ursus maritimus OX=29073 GN=LOC103662947 PE=4 SV=1	7136.85	59	48	2339	47	1	913	99.7	6.07	2.19378e+08	8.6533e+07	2.27122e+08	8.63667e+08	9.16569e+08	2.33324e+08	3.06105e+08	2.82323e+08	4.03405e+08	7.33953e+08	3.0546e+08	2.76192e+08	2.40218e+08	1.89419e+08	4.07549e+09	2.33511e+09	1.08941e+09	8.70558e+08	2.93593e+08	2.06489e+08	1.36062e+09	7.49816e+08	1.64603e+09	5.37815e+08	5.53669e+08	1.14151e+08	1.24368e+09	1.55794e+09	1.86761e+08	3.90703e+08	5.82048e+08	1.64445e+08	4.45949e+08	4.15306e+08	1.76307e+08	7.2157e+08	2.41961e+08
High	Master Protein	A0A452UQ85	IGv domain-containing protein OS=Ursus maritimus OX=29073 PE=4 SV=1	6259.99	71	9	2177	5	14	93	10	9.25	2.43737e+09	2.16568e+09	6.84077e+08	8.61838e+09	1.28023e+10	2.6356e+09	2.93361e+09	9.96219e+08	1.39769e+09	1.46927e+10	8.14238e+09	1.58485e+10	5.21672e+09	4.39212e+09	7.83385e+09	1.31028e+10	3.46544e+09	1.35458e+10	2.60145e+09	6.28755e+09	5.1082e+09	7.95527e+09	1.21413e+10	7.46427e+09	2.01376e+09	6.23964e+08	1.25774e+09	1.37008e+10	3.41158e+09	1.22424e+10	2.20662e+09	1.10709e+09	1.83863e+09	9.75952e+09	6.92409e+09	9.01192e+09	1.50568e+09
High	Master Protein	A0A452UQI9	Ig-like domain-containing protein OS=Ursus maritimus OX=29073 PE=4 SV=1	5382.26	56	5	1826	1	0	103	11.2	9.31	2.37727e+09	2.10802e+09	1.72618e+09	8.37664e+09	1.24651e+10	2.49983e+09	2.90626e+09	2.54477e+09	1.38697e+09	1.42486e+10	7.94343e+09	1.56075e+10	5.1378e+09	4.30829e+09	7.75627e+09	1.27224e+10	3.36814e+09	1.31159e+10	2.56265e+09	6.14905e+09	4.94171e+09	7.64007e+09	1.19376e+10	7.41159e+09	1.97788e+09	1.65857e+09	1.21259e+09	1.32736e+10	3.30121e+09	1.21719e+10	2.17517e+09	2.81352e+09	4.82294e+09	9.5591e+09	6.51798e+09	8.73546e+09	1.43608e+09
High	Master Protein	A0A384DF80	carboxypeptidase B isoform X4 OS=Ursus maritimus OX=29073 GN=CPB1 PE=4 SV=1	5349.29	68	24	1767	23	0	345	39.4	7.43	3.06339e+08	2.3866e+08	4.24017e+08	1.92415e+08	4.89032e+07	2.6717e+08	695466637	7.77665e+08	2.46079e+08	3.37043e+08	1.85192e+08	2.83883e+08	8.18784e+08	1.08348e+08	3.51582e+08	4.36634e+08	6.0099e+07	9.36021e+07	2.68183e+08	7.64232e+07	1.31027e+09	1.09733e+09	8.78331e+08	1.13074e+09	3.37885e+08	1.13931e+08	1.32165e+09	1.18965e+08	1.91587e+08	6.62966e+08	4.55227e+08	6.64159e+07	8.06412e+08	2.13433e+08	1.48892e+08	1.98747e+08	5.73053e+08
High	Master Protein	A0A452R4U8	Ig-like domain-containing protein OS=Ursus americanus OX=9643 PE=4 SV=1	5330.08	57	6	1468	2	0	110	12	8.27	2.91235e+08	2.46455e+08	1.58315e+08	4.26654e+08	5.99429e+08	2.14796e+07	4.22914e+08	2.6094e+08	1.6067e+08	5.58848e+08	4.7396e+08	8.28266e+08	2.31354e+08	6.15579e+08	6.30408e+08	3.06329e+08	1.1045e+08	3.7904e+08	1.65292e+08	9.98888e+08	2.16528e+08	2.63696e+08	5.11286e+08	6.8858e+07	1.6812e+08	2.26738e+08	1.15613e+08	9.79012e+08	9.94144e+07	3.6591e+08	1.48204e+08	3.44015e+08	3.30121e+08	6.15936e+08	3.83082e+08	4.34981e+08	9.57195e+07
High	Master Protein	A0A452TEU7	Metalloendopeptidase OS=Ursus maritimus OX=29073 GN=MEP1A PE=4 SV=1	5284.39	39	29	1726	29	0	776	88.3	5.91	8.41703e+07	2.71278e+08	1.78403e+08	4.41677e+08	3.18529e+08	4.67394e+07	3.70536e+08	3.71708e+08	9.97135e+07	1.17581e+09	1.15772e+09	8.26138e+08	6.07738e+08	2.19711e+08	1.12757e+09	1.48527e+09	1.69481e+08	4.17243e+08	2.03684e+08	5.84494e+08	3.71992e+08	8.08608e+08	1.93069e+09	3.57621e+08	1.74148e+08	1.66822e+08	1.41971e+08	6.8568e+08	3.65432e+08	3.46602e+08	1.56194e+08	1.41666e+08	5.93185e+08	2.65508e+08	6.73637e+08	1.73274e+08	142960284
High	Master Protein	A0A3Q7X4B0	phospholipase B1, membrane-associated OS=Ursus arctos horribilis OX=116960 GN=PLB1 PE=4 SV=1	4653.09	17	25	1314	5	26	1474	163.4	5.67	1.82294e+08	1.18408e+08	1.49156e+08	6.56364e+08	6.60269e+08	1.0221e+08	2.01872e+08	1.01165e+08	6.66596e+07	7.70127e+08	5.66925e+08	5.60019e+08	2.40618e+08	1.09724e+08	5.01422e+08	7.2928e+08	1.6831e+08	2.98882e+08	1.33338e+08	2.13586e+08	1.95006e+08	3.58723e+08	1.09357e+09	1.67038e+08	1.67758e+08	4.47143e+07	4.67782e+08	5.13009e+08	215497088	7.87901e+08	1.34253e+08	1.64887e+08	2.472e+08	6.37224e+08	3.39636e+08	4.87302e+08	1.51232e+08
High	Master Protein	A0A384CVA9	phospholipase B1, membrane-associated OS=Ursus maritimus OX=29073 GN=PLB1 PE=4 SV=1	4463.29	16	23	1265	3	0	1478	163.5	5.52	376322	675465	2.21152e+06	1.21204e+07	4.36714e+06	963729			99622.5	1.13724e+07	4.59263e+06	3.80203e+06	1357349		9.54785e+06	1.39633e+07	1.05458e+06	6472538	1.37521e+06		855376	9.88202e+06	1.77271e+07		3.44888e+06		5.00425e+06	7.69369e+06		2.62328e+07	4.44123e+06	2.01199e+06	3.77156e+06	1.19364e+07	4.2614e+06	7.98685e+06	3.84566e+06
High	Master Protein	A0A3Q7XK17	cadherin-related family member 2 OS=Ursus arctos horribilis OX=116960 GN=CDHR2 PE=4 SV=1	4325.96	24	23	1626	23	0	1309	141.5	4.51	1.79411e+08	1.21558e+08	7.96423e+07	3.99195e+08	4.49348e+08	3.5074e+07	1.67886e+08	2.57437e+08	5.91153e+07	5.93652e+08	4.28574e+08	1.45289e+09	3.63583e+08	1.22001e+08	3.60936e+08	5.13734e+08	9.45682e+07	9.7373e+08	7.91683e+07	2.27574e+08	1.3638e+08	2.52394e+08	8.75782e+08	2.37679e+08	8.96188e+07	1.24845e+08	1.3673e+09	9.55264e+08	1.93676e+08	5.59474e+08	1.03427e+08	1.33231e+08	2.17931e+08	5.30903e+08	3.29059e+08	1.33922e+08	5.28339e+07
High	Master Protein	A0A384C8C6	Meprin A subunit OS=Ursus maritimus OX=29073 GN=MEP1B PE=4 SV=1	3757.1	38	27	1235	27	0	719	81.7	5.31	8.02544e+07	1.66157e+08	1.74298e+08	2.41679e+08	1.36381e+08	1.84665e+07	6.02488e+08	3.00291e+08	1.38211e+08	9.16138e+08	5.27622e+08	4.16638e+08	4.27573e+08	2.0048e+08	8.41427e+08	9.91104e+08	1.03084e+08	1.84733e+08	1.8644e+08	2.76519e+08	2.13534e+08	4.73334e+08	1.38057e+09	1.98601e+08	1.09785e+08	1.38189e+08	1.48642e+08	4.5198e+08	1.57595e+08	1.67309e+08	9.80762e+07	1.34563e+08	3.5685e+08	1.69565e+08	5.21286e+08	6.58817e+07	9.68952e+07
High	Master Protein	A0A452TYA8	Immunoglobulin heavy constant mu OS=Ursus maritimus OX=29073 GN=IGHM PE=4 SV=1	3544.64	35	22	1238	22	0	452	49.5	5.47	1.18343e+08	1.17946e+08	2.16899e+08	3.61997e+08	2.79946e+09	3.16556e+08	3.77115e+08	1.33329e+08	1.84905e+08	500907316	8.79587e+08	3.96811e+08	3.07199e+08	3.49447e+08	5.8239e+08	6.63854e+08	4.07099e+08	3.81812e+08	3.28658e+08	1.37202e+08	4.24791e+08	3.27399e+08	1.07927e+09	2.91498e+08	5.04674e+08	9.05514e+07	1.87502e+08	5.97882e+08	1.2241e+08	4.27843e+08	9.76272e+08	2.04898e+08	3.13741e+08	3.33713e+08	3.65263e+08	3.40277e+09	4.87608e+08
High	Master Protein	A0A3Q7VM62	N-acetylated-alpha-linked acidic dipeptidase-like protein OS=Ursus arctos horribilis OX=116960 GN=NAALADL1 PE=4 SV=1	3298.6	49	26	1113	26	0	791	85	5.41	8.11235e+07	4.46855e+07	1.40034e+07	2.95396e+08	2.60846e+08	2.74866e+06	9.89652e+07	7.10758e+07	1.53248e+07	2.55183e+08	2.3917e+08	4.60839e+08	2.03762e+08	1.17557e+08	1.52048e+08	4.15988e+08	1.71213e+07	2.29915e+08	1.17407e+08	2.42163e+08	4.3129e+07	2.44238e+08	4.6014e+08	1.39948e+08	4.87406e+07	6.92259e+07	1.07432e+08	134050543	1.08732e+08	3.16726e+08	3.9095e+07	4.43788e+07	9.80576e+07	3.06309e+07	3.04928e+08	2.97212e+07	1.86988e+07
High	Master Protein	A0A3Q7WS32	Alpha-amylase OS=Ursus arctos horribilis OX=116960 GN=LOC113254331 PE=3 SV=1	3048.17	57	24	1051	3	29	529	59.8	6.54	1.04531e+08	3.47207e+06	5.55529e+08	2.21053e+08	2.90088e+08	3.28939e+08	6.65454e+07	3.51226e+07	2.7225e+08	5.99616e+08	7.50602e+07	6.51813e+07	5.06137e+07	7.50772e+07	2.0758e+08	2.13264e+08	4.87141e+06	7.5993e+07	1.14421e+07	2.85508e+07	6.78899e+08	2.27198e+08	1.84423e+08	77160677	3.10746e+07	1.91594e+07	4.01583e+07	6.59608e+07	7.81836e+08	4.59491e+08	5.80661e+07	1.47807e+08	2.88043e+07	4.77119e+08	2.62961e+08	8.09539e+07	8.05089e+07
High	Master Protein	A0A452QAV0	IGv domain-containing protein OS=Ursus americanus OX=9643 PE=4 SV=1	2704.96	63	7	995	1	1	84	9.1	8.12	19143120	7.96321e+06	30430256	1.63182e+08	27100602	13891545	4.14623e+07	38382280	2.39636e+07	3.87508e+08	35541055	149750494	21400366	5.44863e+07	92777643	3.06616e+08	5470333	85299473	35716692	70944960	4.95588e+07	1.87304e+08	94524868	17160428	2.47847e+07	11534746	2.08228e+07	346243966	4.87208e+07	1.70686e+08	28384832	18523906	55573985	1.777e+08	150513191	9.73282e+07	1.88035e+07
High	Master Protein	A0A384CN38	Alpha-amylase OS=Ursus maritimus OX=29073 GN=LOC103669314 PE=3 SV=1	2702.66	51	23	897	2	0	543	61.5	6.54	2.65866e+06	2854531	11666645	3.02981e+06	2.07784e+07	4.40897e+06		2.24673e+06	4.56589e+06	8.5322e+06	4.23403e+06	7132896	4298705	3173276	672971	4712608	1.09319e+06	12869067	416673	4.93044e+06	8.04319e+06	1.68755e+07	1.05476e+06	1.67776e+06		2344188		3.40726e+06	6.86738e+06	8.84761e+06		5.68317e+06		9.86586e+06	3616379
High	Master Protein	A0A452S8W4	Cadherin related family member 5 OS=Ursus americanus OX=9643 GN=CDHR5 PE=4 SV=1	2700.01	20	14	881	14	0	773	81.5	4.64	1.32815e+08	4.91351e+07	4.49204e+07	2.37762e+08	2.38755e+08	2.14509e+07	7.11572e+07	1.31526e+08	2.2082e+07	3.67098e+08	2.43619e+08	7.13334e+08	1.72567e+08	3.19223e+07	2.51948e+08	2.57459e+08	9.05537e+07	3.91092e+08	4.43652e+07	1.33352e+08	7.49161e+07	1.55127e+08	4.75862e+08	1.34074e+08	3.5323e+07	4.64141e+07	9.16263e+08	6.86797e+08	9.95151e+07	1.8357e+08	4.785e+07	7.62974e+07	9.24294e+07	2.89382e+08	1.70297e+08	8.29864e+07	2.47822e+07
High	Master Protein	A0A452QWB6	Aminopeptidase OS=Ursus americanus OX=9643 GN=ANPEP PE=3 SV=1	2558.41	42	41	887	41	0	964	108.8	5.08	2.48945e+08	2.15109e+07	2.28259e+08	2.42862e+07	2.50569e+08	6.10742e+07	2.74983e+07	2.5553e+07	3.5088e+08	1.64619e+07	3.13512e+07	2.09483e+07	2.39064e+08	2.93612e+07	1.24312e+09	7.36292e+07	3.59061e+08	1.42884e+08	1.15954e+08	2.62593e+07	7.06182e+07	1.403e+07	7.28058e+07	1.87752e+07	2.11197e+07	1.09476e+07	1.86601e+08	2.99339e+08	7.13296e+07	2.86379e+07	1.39252e+08	5.39399e+07	3.56986e+07	4.76943e+07	1.14251e+07	1.74717e+07	2.39235e+07
High	Master Protein	A0A452QEQ7	X-prolyl aminopeptidase 2 OS=Ursus americanus OX=9643 GN=XPNPEP2 PE=3 SV=1	2512.5	54	25	965	25	0	614	69.1	5.49	6.50474e+07	3.55985e+07	3.65067e+07	1.11205e+09	7.22104e+08	1.87561e+07	1.62882e+07	2.73178e+07	2.01565e+07	2.31749e+08	2.52615e+08	4.89607e+08	6.63225e+07	2.30102e+07	9.36367e+07	8.77673e+08	7.79809e+07	5.39636e+07	8.75312e+07	1.15839e+08	7.16091e+07	3.38229e+08	3.76533e+08	3.8797e+07	2.52365e+07	2.28606e+07	1.42335e+08	7.01492e+08	5.60695e+07	2.60065e+07	1.12176e+07	6.70161e+07	4.49543e+07	156028033	2.40337e+08	1.07189e+08	1.32148e+07
High	Master Protein	A0A452QI11	Ig-like domain-containing protein OS=Ursus americanus OX=9643 PE=4 SV=1	2362.55	17	6	927	6	0	139	14.7	5.38	7.62443e+07	1.28626e+08	8.0799e+07	4.86551e+08	8.85744e+08	8.65838e+07	7.33795e+07	1.13886e+08	7.12393e+07	1.20015e+09	2.95737e+08	6.24129e+08	182254609	245970956	2.70879e+08	1.30811e+09	1.08842e+08	7.67336e+08	8.02057e+07	5.04266e+08	1.44506e+08	6.46823e+08	5.54116e+08	2.32825e+08	76194106	7.74524e+07	5.4305e+07	1.47466e+09	8.11228e+07	1.77235e+09	1.15817e+08	1.04379e+08	1.36395e+08	5.8235e+08	1.68676e+08	2.58569e+08	5.64025e+07
High	Master Protein	A0A452SMK9	Carboxypeptidase A2 OS=Ursus americanus OX=9643 GN=CPA2 PE=4 SV=1	2362.06	62	19	807	19	0	419	47	5.99	1.59991e+09	3.23779e+08	6.28333e+08	1.78566e+08	4.85204e+08	7.2864e+08	1.06913e+09	6.78967e+08	4.27353e+08	3.00812e+08	1.77734e+09	1.58891e+09	2.24422e+09	9.5192e+08	1.90798e+09	2.42287e+08	5.48326e+08	7.15532e+08	1.13458e+09	6.09561e+08	1.74287e+09	2.16815e+08	2.83525e+09	6.89705e+08	1.77493e+09	1.86215e+09	3.36794e+09	1.10576e+09	1.68044e+09	1.52516e+08	1.05353e+09	2.52282e+09	1.62981e+09	2.22811e+09	2.16115e+09	7.57378e+08	1.23921e+09
High	Master Protein	A0A384BLR0	zymogen granule membrane protein 16 isoform X4 OS=Ursus maritimus OX=29073 GN=ZG16 PE=4 SV=1	2324.78	76	12	802	9	3	174	19.1	8.15	2.76731e+07	6.70931e+07	5.27372e+07	1.4923e+08	2.15892e+07	2.43324e+08	1.6407e+08	8.68593e+07	2.10497e+07	6.01415e+08	9.55382e+07	6.7444e+07	1.93103e+08	2.24803e+08	3.65786e+07	4.88953e+08	22797430	2.24474e+08	5.08921e+07	1.65657e+08	1.91368e+08	3.01811e+08	5.75152e+07	1.86685e+07	9.33245e+07	4.16358e+07	7.14661e+07	1.03019e+08	5.1168e+07	1.02749e+08	6.86368e+07	3.58493e+07	2.33075e+08	1.86825e+08	220873531	2.10847e+08	1.65771e+08
High	Master Protein	A0A384BSJ8	LOW QUALITY PROTEIN: deleted in malignant brain tumors 1 protein-like OS=Ursus maritimus OX=29073 GN=LOC103659402 PE=4 SV=1	2312	16	11	950	6	4	2916	311.4	6.07	4.61696e+08	5.81016e+07	2.38271e+08	2.52593e+08	5.13392e+08	3.41041e+08	4.32631e+08	1.1226e+08	4.08477e+08	7.30961e+08	4.11539e+08	2.04076e+09	6.65937e+08	6.69671e+07	1.6685e+09	6.26197e+08	1.42641e+08	2.17424e+09	3.25042e+08	2.64393e+08	1.21506e+09	3.26139e+08	9.21516e+08	6.94681e+08	2.14663e+08	1.15102e+08	9.97101e+08	1.47124e+09	1.2486e+08	5.30117e+08	1.26586e+08	1.48996e+08	1.87529e+08	1.09269e+08	1.00172e+09	3.14324e+08	3.24306e+07
High	Master Protein	A0A452SXG8	Ig-like domain-containing protein OS=Ursus maritimus OX=29073 PE=4 SV=1	1953.44	34	7	583	4	3	194	20.8	6.51	1.41328e+08	9.90096e+07	1.27194e+08	4.49038e+08	8.1465e+08	9.12192e+07	1.10148e+08	1.03905e+08	1.01921e+08	8.83405e+08	347084724	1.15859e+09	3.15304e+08	1.77386e+08	3.63992e+08	7.01076e+08	1.1283e+08	7.37559e+08	1.58179e+08	2.85435e+08	1.81516e+08	3.70922e+08	3.90538e+08	2.09436e+08	1.31688e+08	1.41659e+08	1.2313e+08	1.01676e+09	1.99923e+08	3.76992e+08	1.13344e+08	2.31693e+08	241050983	5.459e+08	4.22298e+08	4.36108e+08	1.09232e+08
High	Master Protein	A0A452TS43	Ig-like domain-containing protein OS=Ursus maritimus OX=29073 PE=4 SV=1	1937.81	76	9	625	2	2	123	13.2	9.25	6.62889e+06	5.44775e+06	3.68835e+06	4.19352e+07	79021335	9785735	1.42271e+07	5.06538e+06	2.59102e+06	104812401	2.52202e+07	6.75865e+07	2.14825e+07	1.21081e+07	4.71932e+07	9.17334e+07	8.77911e+06	2.51082e+07	8.35377e+06	1.77624e+07	1.53701e+07	3.73768e+07	54714875	1.15893e+07	1.12243e+07	1.07638e+07	1.28017e+07	52806005	8.90837e+06	3.1783e+07	3.06787e+06	14776494	2.65712e+07	1.20264e+07	2.5009e+07	3.39411e+07	4.79905e+06
High	Master Protein	A0A452SC82	Ectonucleotide pyrophosphatase/phosphodiesterase 3 OS=Ursus americanus OX=9643 GN=ENPP3 PE=4 SV=1	1878.26	35	26	739	26	0	868	98.4	6.52	3.2657e+07	2.48035e+07	5.6849e+07	2.62845e+08	3.32126e+08	6.79074e+07	4.50713e+07	3.69139e+07	2.07821e+07	1.22996e+08	2.08222e+08	1.60269e+08	1.44585e+08	1.54503e+07	2.57075e+08	6.75052e+08	1.53586e+08	1.12674e+08	9.73406e+07	1.91891e+07	5.47133e+07	1.91836e+08	2.86414e+08	9.53324e+07	3.46065e+07	2.97353e+07	2.87516e+08	1.89694e+08	6.18244e+07	4.82247e+07	5.65562e+07	7.03226e+07	1.29123e+08	1.3596e+08	9.45119e+07	1.14034e+08	4.38801e+07
High	Master Protein	A0A452TSE4	Ig-like domain-containing protein OS=Ursus maritimus OX=29073 PE=4 SV=1	1862.69	51	7	566	2	0	151	16.1	7.99	1.52912e+07	8.56398e+06	1.09277e+07	4.77561e+07	1.78747e+08	1.58848e+07	1.21797e+07	1.31246e+07	5.98953e+06	1.07964e+08	7.40026e+07	8.75449e+07	3.22175e+07	2.11182e+07	5.61493e+07	7.81046e+07	1.94753e+07	58327379	1.1685e+07	2.46197e+07	3.1425e+07	3.75062e+07	107799353	1.72192e+07	3.19935e+07	7775187	25542669	7.79123e+07	6615768	4.23457e+07	2.7861e+07	1.79985e+07	4.3209e+07	6.49927e+07	32727138	5.90653e+07	1.98026e+07
High	Master Protein	A0A452TS99	Ig-like domain-containing protein OS=Ursus maritimus OX=29073 PE=4 SV=1	1740.94	44	4	621	1	0	106	11.5	6.51	7.08115e+06	4.01975e+06	1.53155e+07	1.05474e+08	4.0926e+07	1.30104e+07	3.78399e+07	1.44659e+07	1.25436e+07	1.9964e+08	2.32452e+07	1.00304e+08	1.05712e+07	2.47171e+07	82358553	1.85384e+08	1.00309e+07	8.69469e+07	3.69862e+07	24049638	6.05985e+07	109017273	1.32805e+08	2.36528e+07	3.88688e+07	6.00759e+06	5.31681e+07	8.03713e+07	1.76502e+07	1.73914e+08	3.66534e+07	2.70408e+06	5.71191e+07	1.0586e+08	1.34662e+08	9.87375e+07	28894253
High	Master Protein	A0A452QMV5	Ig-like domain-containing protein OS=Ursus americanus OX=9643 PE=4 SV=1	1722.57	56	5	762	1	4	103	11.2	8.68	4.29701e+08	4.13964e+08	2.29766e+08	1.18628e+09	3.02045e+09	1.70851e+08	3.58827e+08	3.77633e+08	2.19916e+08	1.99408e+09	1.71098e+09	2.64658e+09	5.66371e+08	9.6615e+08	1.05352e+09	9.6558e+08	3.48048e+08	1.39415e+09	5.46661e+08	1.48115e+09	5.24466e+08	6.4104e+08	1.83343e+09	4.10739e+08	3.31653e+08	3.71871e+08	1.79994e+08	2.95758e+09	2.62326e+08	1.43339e+09	3.70751e+08	5.9638e+08	5.90052e+08	1.22955e+09	8.83642e+08	1.47046e+09	2.37942e+08
High	Master Protein	A0A452RQB1	Glycoprotein 2 OS=Ursus americanus OX=9643 GN=GP2 PE=4 SV=1	1719.34	34	18	614	18	0	519	57.9	5.44	41545765	1.91186e+07	1.53104e+08	1.51523e+08	9.48326e+07	2.44364e+08	1.94481e+08	1.14567e+08	9.86838e+07	6.07871e+07	5.1055e+07	2.40686e+07	2.44093e+08	9.15709e+07	7.95446e+08	6.12856e+08	5.59676e+07	9.01908e+06	3.72611e+08	2.69763e+07	5.73213e+08	3.1081e+07	5.05545e+08	5.73211e+07	9.59738e+06	3.94207e+07	4.36785e+08	3.45478e+08	1.49492e+07	4.07036e+07	1.41756e+07	8.34128e+07	2.04546e+08	4.42136e+07	2.03013e+07	1.75666e+07	1.28188e+07
High	Master Protein	A0A452UNT4	Ig-like domain-containing protein OS=Ursus maritimus OX=29073 PE=4 SV=1	1687.82	21	4	542	2	5	191	20.4	6.05	4.71989e+07	6.75765e+07	8.38342e+07	2.4469e+08	4.84222e+08	5.07623e+07	5.14937e+07	8.34033e+07	6.79099e+07	4.62307e+08	2.40478e+08	6.31854e+08	1.84838e+08	1.29103e+08	2.56646e+08	3.48407e+08	7.59871e+07	6.7266e+08	3.91628e+07	1.76701e+08	1.01388e+08	1.89475e+08	2.65933e+08	1.20975e+08	5.13098e+07	54069299	6.24325e+07	3.14944e+08	7.65713e+07	1.42657e+08	3.38466e+07	7.42632e+07	9.72539e+07	1.99296e+08	1.66855e+08	1.12065e+08	2.79364e+07
High	Master Protein	A0A452SNW2	Ig-like domain-containing protein OS=Ursus americanus OX=9643 PE=4 SV=1	1662.16	29	6	528	1	0	184	19.9	9.85		1543112		1.12056e+07	1.73007e+07	3.12015e+06	1.00254e+06		976236	2.12101e+07	3494523	2.0063e+06	4.0918e+06	4.11155e+06	6.83733e+06	1.24134e+07	1.02732e+06	4.6261e+06		5547111	5.91782e+06	1.65204e+07	27610060	1.05359e+06	1.72115e+06	2.45042e+06	1.45958e+06	6.16172e+06	8.51211e+06	1.86885e+07	4.63068e+06	5.09863e+06	4.29095e+06	6.65521e+06	8.22658e+06	1.10431e+07	9.64913e+06
High	Master Protein	A0A452RLX7	Collagen type IV alpha 1 chain OS=Ursus americanus OX=9643 GN=COL4A1 PE=4 SV=1	1638.64	6	8	543	6	2	1573	152.3	8.56	4.09014e+07	3.67265e+06	8.46129e+06	4.04903e+07	2.03891e+07	7.73229e+07	9.52426e+07	4.31871e+07	1.37626e+07	2.26229e+07	2.55077e+07	1.33475e+07	1.50323e+07	1.18062e+07	3.64115e+07	5.23894e+07	9.6157e+06	1.72767e+07	1.07978e+07	2.09105e+06	1.92804e+08	2.0355e+07	2.40151e+07	5.52579e+07	7.18567e+08	5.71776e+06	4.39634e+07	8.16974e+06	5.62594e+08	2.4877e+08	3.39013e+08	1.37648e+07	8.8326e+07	1.53423e+07	2.5207e+07	3.61146e+08	3.93895e+08
High	Master Protein	A0A384CSV6	LOW QUALITY PROTEIN: mucin-2 OS=Ursus maritimus OX=29073 GN=MUC2 PE=4 SV=1	1605.82	5	13	568	3	0	3180	330.6	5.29	3.24379e+07	2.45468e+07	4083092	8.96847e+07	2.99905e+07	2.21656e+07	19679358	1.95601e+07	2.87893e+06	139101794	11503838	10333095	5.1577e+07	1.33812e+07	3.75271e+07	7.0295e+07	1.46694e+07	2.65111e+07	7.29288e+06	40945828	5263473	1.70276e+08	8.88254e+07	1.51445e+07	2.7627e+07	6.77358e+06	2.05624e+08	68586964	14686669	77553367	3.49639e+07	9.86402e+06	2.08463e+07	7.22478e+07	24693009	8.97108e+07	1.83503e+07
High	Master Protein	A0A452RUS7	Uncharacterized protein OS=Ursus americanus OX=9643 PE=4 SV=1	1557.96	44	7	635	2	0	607	63.7	5.72	52177196	6753485	6.22718e+06	7.44112e+06	38202484	3.299e+07	5.31185e+07	9990482	17606578	61294836	26151544	1.93385e+08	1.21847e+08	4.01826e+06	46569044	30997034	9152592	2.15235e+08	14618055	19990186	1.84802e+08	15974086	5.96448e+07	103268080	20600780	13483771	1.34897e+08	1.30296e+08	2.89705e+06	30058846	8738909	11871267	28791228	7.80275e+06	51997844	13666703	2603852
High	Master Protein	A0A452REG9	Ig-like domain-containing protein OS=Ursus americanus OX=9643 PE=4 SV=1	1497.13	32	4	578	1	4	141	14.9	8.91	1.21815e+08	97499181	1.12088e+08	1.6432e+08	7.48771e+07	1.10749e+08	9.09879e+07	1.5493e+08	9.56617e+07	4.45262e+08	2.24052e+08	9.64459e+08	3.58555e+08	2.3366e+08	3.77664e+08	3.26525e+08	7.3543e+07	719342823	7.86524e+07	3.31773e+08	2.19528e+08	1.87968e+08	2.94441e+08	2.26193e+08	7.85691e+07	7.67823e+07	5.06257e+07	705668100	8.8609e+07	18479430	7.09124e+07	1.34634e+08	1.8201e+08	5.25425e+08	1.60352e+08	1.96979e+08	4.55909e+07
High	Master Protein	A0A452U489	Ig-like domain-containing protein OS=Ursus maritimus OX=29073 PE=4 SV=1	1488.88	31	3	614	0	2	135	14.3	8.29	1.07162e+06	649469	5.35795e+06	5.99029e+06	2.14274e+06	3.09248e+06	4.1752e+06	5.56624e+06	4.91689e+06	1.23101e+07	6.17527e+06	1.17179e+07	5.03261e+06	6.17123e+06	1.8831e+07	1.30152e+07	2.11419e+06	9.26546e+06	6.38974e+06	7.95532e+06	9.7247e+06	8.99575e+06	1.90556e+07	3.43654e+06	65206	1.35923e+06		4.17003e+06	101636	4.78745e+06	1.33707e+06	767114	1.00049e+07	7.34194e+06	4.77114e+06	3.11231e+06	55130.2
High	Master Protein	A0A452R8L2	Ig-like domain-containing protein OS=Ursus americanus OX=9643 PE=4 SV=1	1451.13	44	4	547	1	1	106	11.5	6.51	15612377	1.7743e+07	1.69548e+07	8.81474e+07	2.17999e+08	2.58245e+07	3.31175e+06	2.55328e+07	1.42541e+07	1.56662e+08	5.60109e+07	1.32133e+08	2.91702e+07	2.57207e+07	5.97256e+07	1.7817e+08	2.55293e+07	9.0898e+07	1.88723e+07	3.14877e+07	1.19615e+07	80328888	1.23117e+08	4.74132e+07	2.93533e+07	1.21749e+07	21758824	1.06133e+08	23509825	2.97065e+08	3.07468e+07	2.1122e+07	1.27128e+07	9.38659e+07	7.60407e+07	8.02805e+07	2.55283e+07
High	Master Protein	A0A452QZA8	Ig-like domain-containing protein OS=Ursus americanus OX=9643 PE=4 SV=1	1399.34	22	3	509	1	0	145	15.4	9.17	1.02009e+06	461643	3.00038e+06	5.00516e+06	10534946		944680	1.29721e+06	2.41139e+06	1.04189e+07	4262702	10274470	5.02129e+06	980563	6.13623e+06	1.12779e+07	2.70615e+06	1.15631e+07	1.46392e+06	2.37198e+06	2.06303e+06	1.03652e+07	9.46683e+06	2.2905e+06	2.17226e+06	1.49577e+06		1.30512e+07		6.73449e+06	1.27832e+06	2.48356e+06	708560	5933049	2.68687e+06	7.0378e+06	1.26945e+06
High	Master Protein	A0A452TR36	Ig-like domain-containing protein OS=Ursus maritimus OX=29073 PE=4 SV=1	1349.7	93	5	693	4	0	104	11	5.24	1.10191e+08	7.96029e+07	8.98936e+07	8.95559e+07	6.57766e+07	3.60426e+07	9.9801e+07	1.09195e+08	8.28209e+07	2.18131e+08	2.14869e+08	4.07979e+08	1.1884e+08	1.63716e+08	3.56788e+08	1.69694e+08	5.65359e+07	3.2058e+08	1.48494e+08	2.49935e+08	1.52203e+08	8.05865e+07	4.49883e+08	6.48826e+07	3.58461e+07	5.60007e+07	1.83285e+08	3.41407e+08	4.84475e+07	2.19427e+07	3.17242e+07	8.17614e+07	1.56675e+08	1.60328e+08	1.42686e+08	7.01804e+07	1.80103e+07
High	Master Protein	000069	gi|27806789|ref|NP_776392.1| transthyretin (prealbumin, amyloidosis type I) [Bos taurus (contaminant)]	1332.96	67	8	360	7	1	147	15.7	6.3	8.84724e+06	1.01621e+07	4.45741e+06	6.10337e+06	1.56064e+07	5.76634e+06	1.41031e+06	889694	1.9931e+07	7.00131e+06	8.68939e+06	6.02752e+06	5.61438e+06	1.26219e+07	1.67285e+08	4.75543e+06	7.44085e+06	2.26581e+06	2.83585e+06	2.06024e+06	2.67424e+08	4.16173e+06	7.08527e+06	4.49725e+06	6.41213e+08	9.71675e+06	8.04979e+06	1.68883e+07	1.72927e+07	8.63231e+08	3.45931e+08	5.19587e+06	5.08134e+06	9.8802e+06	9.68859e+06	1.01453e+08	2.15921e+08
High	Master Protein	A0A3Q7TUP4	ectonucleotide pyrophosphatase/phosphodiesterase family member 7 OS=Ursus arctos horribilis OX=116960 GN=ENPP7 PE=4 SV=1	1298.45	32	15	447	15	0	530	58.3	6.62	6.36329e+07	1.30489e+07	1.70001e+07	2.42377e+08	4.89443e+07	1.85256e+07	2.56357e+07	3.39674e+07	1.09331e+07	6.94659e+07	1.64587e+08	7.87817e+07	4.81514e+07	2.82128e+07	4.21377e+07	2.26251e+08	2.61844e+07	1.12184e+08	1.7445e+07	3.4128e+07	1.03083e+07	3.22891e+08	4.02326e+08	2.44337e+07	2.64373e+07	1.22941e+07	1.08171e+08	1.57761e+08	5.84086e+07	1.24341e+08	2.1899e+07	2.35188e+07	2.66486e+07	3.82099e+07	7.83288e+07	1.34923e+07	1.23946e+07
High	Master Protein	A0A3Q7UNF4	Ferritin OS=Ursus arctos horribilis OX=116960 GN=FTL PE=3 SV=1	1288.48	78	16	389	16	0	175	19.9	6	6.03829e+07	3.83841e+07	4.01099e+07	1.81945e+08	3.0122e+08	5.39676e+07	2.92453e+07	5.98893e+07	2.85402e+07	3.41044e+08	1.69892e+08	4.29504e+08	7.86827e+07	8.98422e+07	1.16197e+08	3.1866e+08	7.91524e+07	4.15927e+08	3.84579e+07	1.33789e+08	7.64996e+07	2.34822e+08	3.37768e+08	8.70274e+07	1.09178e+09	2.70506e+07	1.27561e+08	4.54453e+08	1.04838e+08	4.0436e+08	5.87752e+08	5.92516e+07	4.34254e+08	3.97273e+08	4.49812e+08	1.75481e+08	3.23582e+08
High	Master Protein	A0A452Q966	Ig-like domain-containing protein OS=Ursus americanus OX=9643 PE=4 SV=1	1249.66	56	4	510	4	0	101	10.8	7.12	3.28813e+07	1.0697e+07	3.32584e+07	1.38387e+08	1.55117e+08	1.54661e+07	37531639	3.71362e+07	3.31231e+07	2.66866e+08	1.15336e+08	1.32406e+08	2.83051e+07	5.34629e+07	1.4583e+08	237562880	3.29425e+07	1.15215e+08	2.92571e+07	5.75211e+07	1.04604e+08	1.38358e+08	1.75378e+08	3.86289e+07	9.61936e+07	1.29282e+07	3.3192e+07	1.2649e+08	3.88888e+07	1.7259e+08	6.48784e+07	3.06825e+07	4.1604e+07	8.19272e+07	6.55305e+07	1.10355e+08	3.12211e+07
High	Master Protein	A0A452TSA5	Ig-like domain-containing protein OS=Ursus maritimus OX=29073 PE=4 SV=1	1237.81	35	8	426	5	1	133	14.3	8.91	3.85936e+07	3.19835e+07	3.24429e+07	123579522	7.16161e+08	4.99753e+07	3.58767e+07	4.06738e+07	2.62742e+07	2.62313e+08	1.7614e+08	1.87186e+08	81016654	5.345e+07	106718545	2.33347e+08	5.96772e+07	1.77616e+08	3.32111e+07	80033435	66884760	1.30511e+08	324953847	7.6039e+07	4.83717e+07	4.86002e+07	3.67836e+07	5.24668e+08	38815856	4.04267e+08	5.37969e+07	9.97272e+07	7.78868e+07	2.28421e+08	1.46585e+08	1.5022e+08	4.08239e+07
High	Master Protein	A0A384BYJ6	Aminopeptidase OS=Ursus maritimus OX=29073 GN=ENPEP PE=3 SV=1	1237.67	33	36	502	36	0	943	108.3	4.93	1.00208e+08	1.85682e+07	1.87377e+08	1.75047e+06	6.59593e+07	7.9726e+07	3.8672e+07	3.60701e+07	3.49475e+07	2.26626e+07	5.38855e+07	5.66015e+07	7.46659e+07	3.45983e+07	1.23685e+08	1.94548e+07	1.95367e+08	1.82135e+08	6.12016e+07	4.31226e+07	4.79537e+07	6.16409e+06	7.54466e+07	3.43586e+07	5.74288e+07	2.12589e+07	2.75544e+08	1.42077e+08	6.96134e+07	102968948	1.19968e+08	2.77709e+07	3.43566e+07	6.83461e+07	2.1593e+07	3.09678e+07	4.08012e+07
High	Master Protein	A0A452SXE1	Ig-like domain-containing protein OS=Ursus maritimus OX=29073 PE=4 SV=1	1235.48	14	2	365	1	0	209	22.4	8.02	264758	381555	203982	3.5169e+06	3910431		92312.2		347507	6.10551e+06	2.4507e+06		131369	480270	908858	6.41595e+06	507866	281778	240046			4.06118e+06	2.2714e+06	244577				289512	247486	586898	205864	487794	874197	126977	358113	2.7212e+06
High	Master Protein	A0A452U3Y5	Neutral ceramidase OS=Ursus maritimus OX=29073 GN=ASAH2 PE=3 SV=1	1226.54	25	13	409	13	0	723	79	7.23	8234983	1.3971e+07	3.79891e+07	3.39585e+08	2.51179e+08	6.6439e+06	2.7365e+07	3.41682e+06	2.89989e+07	7.56305e+07	126461480	1.98439e+08	1.07404e+07	7.83492e+06	3.70315e+06	4.16168e+08	9.56804e+07	2.18261e+07	1.11434e+08	3.65071e+07	1.09249e+07	2.63407e+08	12637123	4.15243e+07	1.09987e+07	21331397	1.33414e+07	98101339	1.69369e+07	2.1412e+07	1.26669e+06	3.09329e+07	4.06703e+07	5.66235e+07	1.21667e+08	8.5941e+07	7.16056e+06
High	Master Protein	A0A3Q7UEK6	mucin-2 OS=Ursus arctos horribilis OX=116960 GN=MUC2 PE=4 SV=1	1208.14	8	15	436	5	10	2545	275.1	5.41	8.58809e+07	3.22114e+07	7.71188e+06	1.71462e+08	6.30058e+07	5.15841e+07	1.36251e+07	4.48089e+07	3.57938e+06	2.47914e+08	3.08555e+07	2.96082e+07	6.46656e+07	2.58786e+07	5.00837e+07	1.40605e+08	4.68462e+07	51494376	1.15796e+07	2.07452e+07	8.2406e+06	4.09354e+08	1.26836e+08	1.85885e+07	3.74377e+07	1.39426e+07	2.9817e+08	2.10152e+08	29807917	4.47329e+08	8.09363e+07	4.62956e+07	2.19694e+07	2.01085e+08	2.80817e+07	1.45096e+08	3.35531e+07
High	Master Protein	A0A452TS39	Ig-like domain-containing protein OS=Ursus maritimus OX=29073 PE=4 SV=1	1194.97	38	5	347	2	0	152	16.1	8.32	1.22377e+07	4.9547e+06	5.29717e+06	2.8786e+07	8.55373e+07	1.08705e+07	5.9928e+06	3.0914e+06	2.71778e+06	5.29554e+07	4.20806e+07	50562596	2.09525e+07	1.02559e+07	1.24112e+07	4.52467e+07	1.80562e+07	4.47026e+07	7.85293e+06	16125243	3.82874e+06	1.74251e+07	5.5865e+07	1.12089e+07	5.53833e+06	3.67963e+06	7.07833e+06	6.26263e+07	1.28849e+07	2.66894e+07	6.24011e+06	12412732	1.67389e+07	2.02641e+07	22784925	2.0156e+07	5.68477e+06
High	Master Protein	A0A3Q7VQ27	xaa-Pro dipeptidase isoform X1 OS=Ursus arctos horribilis OX=116960 GN=PEPD PE=3 SV=1	1193.52	42	19	445	19	0	493	54.6	5.87	7.13146e+06	1.66933e+07	2.45954e+07	1.91073e+08	8.72738e+07	4.97546e+06	5.06093e+07	1.3446e+07	7.33847e+06	3.5078e+08	8.69139e+07	7.80694e+07	6.28897e+07	1.6019e+07	3.75094e+07	4.58264e+07	1.41073e+08	8.83467e+07	7.65545e+07	3.12993e+07	1.62451e+07	1.33197e+07	5.33945e+07	7.93539e+07	7.12344e+07	8.92087e+06	9.47029e+06	3.47106e+07	4.39065e+07	3.36035e+07	2.3048e+07	2.47163e+07	9.08296e+07	85101766	6.27173e+07	1.04114e+08	2.07405e+07
High	Master Protein	A0A452QB30	IGv domain-containing protein OS=Ursus americanus OX=9643 PE=4 SV=1	1131.73	37	5	314	1	0	107	11.6	8.02	7.01795e+06	1.6705e+06	4.05489e+06	2.08638e+07	47482046	3.56978e+06	4.27471e+06		3.48249e+06	36302420	1.7855e+07	71520372	1.18379e+07	3.79965e+06	1.14997e+07	3.04107e+07	5.87709e+06	52172555	9.33054e+06	6.5807e+06	5.91362e+06	16742377	23082984	18463003	3.32373e+06	3.90016e+06	5.37212e+06	79523864	6.03985e+06	12689559	2.70842e+06	1.71118e+06	6.93777e+06	30896913	23918512	1.19901e+07	3.52349e+06
High	Master Protein	A0A452U492	Ig-like domain-containing protein OS=Ursus maritimus OX=29073 PE=4 SV=1	1105.42	62	6	350	6	0	97	10.3	7.28	5.87764e+07	3.51486e+07	3.03354e+07	1.4465e+08	6.62532e+08	5.1614e+07	5.01666e+07	6.39238e+07	2.97316e+07	3.80492e+08	1.3091e+08	2.97674e+08	1.0643e+08	7.93359e+07	8.93768e+07	3.51023e+08	6.08576e+07	2.54361e+08	5.39198e+07	9.97968e+07	6.57632e+07	2.20849e+08	215528965	9.85145e+07	7.15404e+07	3.77186e+07	2.90118e+07	1.76183e+08	4.50542e+07	5.17401e+08	92847637	9.28579e+07	8.55352e+07	1.00346e+08	1.27198e+08	1.88921e+08	3.33689e+07
High	Master Protein	A0A452RWR8	Peptidase S1 domain-containing protein OS=Ursus americanus OX=9643 PE=3 SV=1	1089.61	39	8	504	1	0	246	26.2	6.83
High	Master Protein	A0A384DM83	carcinoembryonic antigen-related cell adhesion molecule 1 isoform X2 OS=Ursus maritimus OX=29073 GN=CEACAM1 PE=4 SV=1	1052.22	25	6	366	3	4	366	39.1	6.87	14739305	1.5101e+07	1.24787e+07	7.66454e+07	9.55558e+07	8.4793e+06	1.59469e+07	2.8668e+07	5.71225e+06	7.39019e+07	2.69174e+07	1.3701e+08	5.02903e+07	3.12621e+07	8.01491e+07	101269031	2.45755e+07	1.38709e+08	2.61552e+07	2.43125e+07	2.6697e+07	7.48536e+07	1.23362e+08	3.36782e+07	2.73297e+07	6.62082e+06	1.77937e+07	1.71055e+08	2.45552e+07	4.52402e+07	2.42036e+07	1.53582e+07	4.00609e+07	8.3561e+07	2.34018e+07	4.90674e+07	2.75102e+07
High	Master Protein	A0A452QM74	Ig-like domain-containing protein OS=Ursus americanus OX=9643 PE=4 SV=1	1033.61	28	3	416	1	6	151	16	8.47	4.09818e+07	1.10254e+08	9.20042e+07	1.41775e+08	1.18892e+08	2.25247e+07	5.21323e+07	1.14161e+08	8.55534e+07	2.70024e+08	1.76017e+08	4.70396e+08	1.46239e+08	2.62801e+08	4.01695e+08	2.8239e+08	7.89611e+07	3.09877e+08	3.80742e+07	5.47771e+08	1.76019e+08	1.65906e+08	2.56313e+08	8.67172e+07	6.92941e+07	6.20708e+07	2.42442e+07	5.54642e+08	6.88098e+07	3.97026e+07	4.64452e+07	1.17522e+08	8.44981e+07	2.47008e+08	1.27687e+08	2.18249e+08	3.82625e+07
High	Master Protein	A0A384D0M8	cadherin-1 OS=Ursus maritimus OX=29073 GN=CDH1 PE=4 SV=1	1018.73	22	14	362	1	15	881	97.7	4.75	3.50544e+07	3.61708e+06	2.68152e+06	89204215	6.24705e+07	5.83945e+06	1.27044e+07	1.83396e+07	3.98632e+06	1.00996e+08	3.92071e+07	8.96226e+07	3.14512e+07	8.17259e+06	3.81686e+07	6.67765e+07	2.08125e+07	5.63129e+07	6.4154e+06	3.02468e+07	1.02776e+08	3.52532e+07	8.84476e+07	1.2979e+07	3.32887e+07	1.54845e+07	5.27155e+07	6.1022e+07	9.98342e+06	4.28815e+07	4.42303e+07	2.62674e+07	6.29954e+07	4.20077e+07	2.08675e+07	3.19627e+07	3.90516e+07
High	Master Protein	A0A452U479	Ig-like domain-containing protein OS=Ursus maritimus OX=29073 PE=4 SV=1	1014.75	30	3	412	1	0	139	14.6	8.31			596707	2.85868e+06					577565	2113290	1627037	1.64356e+06		1.56765e+06	1.76372e+06	1.85133e+06	415548	1.52412e+06	1.57957e+06			1.48441e+06	2.69352e+06		1.69741e+06							948964	1.56918e+06	2.60783e+06	7316066	1.54934e+06
High	Master Protein	A0A452UQ98	Ig-like domain-containing protein OS=Ursus maritimus OX=29073 PE=4 SV=1	1008.21	18	4	368	1	0	143	15.5	8.57	1.11735e+06	1.8159e+06	2.56324e+06	4.31044e+06	1.06694e+07	795207	1.30009e+06		2.32906e+06	9.35962e+06	4.26459e+06	9626733	1.60553e+06	4.6204e+06	6514005	8819471	1.21151e+06	3.9512e+06	1.44369e+06	2.78291e+06	693653	8.58229e+06	4.43481e+06	1.16159e+06	1.00684e+06	916301	1.376e+06	1.12642e+07	1.50166e+06	9.62487e+06	526956	3.43738e+06	765330	4.13645e+06	9.17143e+06	5370171	490434
High	Master Protein	A0A452SX96	Ig-like domain-containing protein OS=Ursus maritimus OX=29073 PE=4 SV=1	989.81	25	5	376	3	2	147	15.6	6.74	2.76132e+07	2.06729e+07	1.35601e+07	1.02501e+08	7.85075e+07	1.14544e+07	2.14743e+07	1.87045e+07	1.03482e+07	2.46758e+08	4.63369e+07	5.84775e+07	2.19008e+07	1.63157e+07	4.93971e+07	1.70111e+08	1.45928e+07	4.76295e+07	2.94397e+07	3.66638e+07	2.68016e+07	9.69771e+07	6.09995e+07	9.84498e+06	2.49833e+07	3.942e+07	7.90298e+06	3.85701e+07	3.69308e+07	3.64139e+07	1.18588e+07	5.5653e+07	1.13048e+07	3.10198e+07	7.18751e+07	4.35245e+07	1.37508e+07
High	Master Protein	A0A3Q7UQI1	cadherin-1 OS=Ursus arctos horribilis OX=116960 GN=CDH1 PE=4 SV=1	973.95	22	14	345	1	0	881	97.7	4.75		492517	438599	1555171	4554619			369272	554914	1.94972e+06	2754825	8.78253e+06	3.73585e+06	771392	937288			5.36091e+06	786767	1.08249e+06		538357	1.82381e+06	2.02096e+06	570885	744551	3.58652e+06	1.66853e+06	709249	1.57329e+06	676909	1.05635e+06	1.80162e+06	6.03512e+06	1.25715e+07	1.25355e+06	516095
High	Master Protein	A0A3Q7VZA2	Pentaxin OS=Ursus arctos horribilis OX=116960 GN=APCS PE=3 SV=1	947.26	47	11	364	11	0	224	25.2	6.58	2.07846e+06	2.33815e+07	2.92632e+07	7.5744e+07	1.21679e+08	6.93208e+07	9.02675e+06	2.98448e+07	5.20453e+07	9.38859e+07	63006083	9.04807e+07	6.33607e+07	2.8265e+07	1.07342e+08	1.81634e+08	8977642	7.38777e+07	1.93541e+07	96067164	3.32448e+07	6.3435e+07	5.05299e+07	1.76208e+07	3.56029e+07	1.83509e+07	2.66284e+07	3.45498e+07	4.01189e+07	2.505e+07	3.24556e+07	5.01287e+07	3.63745e+07	9.12e+07	1.19362e+08	138804677	3.54118e+07
High	Master Protein	A0A3Q7UP42	Dipeptidase OS=Ursus arctos horribilis OX=116960 GN=DPEP1 PE=3 SV=1	941.61	56	16	320	16	0	410	45.5	5.82	9.21899e+06	9.68394e+06	1.88286e+07	58405555	1.33095e+08	8.35099e+06	4.75128e+06	5.92889e+06	4.75966e+06	3.83445e+07	3.35592e+07	4.36717e+07	2.17145e+07	8.68563e+06	8.25704e+07	3.57221e+08	1.55711e+07	8.11744e+06	1.82977e+07	6.53827e+06	5.21923e+07	9.70272e+07	2.70286e+08	6.60272e+06	1.55111e+07	7.57243e+06	4.13537e+07	4.56592e+07	1.05997e+07	9.55967e+07	3.39788e+06	1.24219e+07	2.16674e+07	2.04909e+07	3.52393e+07	2.49482e+07	1.15716e+06
High	Master Protein	A0A452RJH1	Ig-like domain-containing protein OS=Ursus americanus OX=9643 PE=4 SV=1	930.89	34	6	368	4	2	108	11.3	7.87	1.20515e+08	8.50518e+07	7.80558e+07	3.02899e+08	453828135	6.17354e+07	1.16903e+08	1.5417e+08	5.5732e+07	5.42875e+08	3.92926e+08	9.1396e+08	2.30389e+08	2.37509e+08	3.36123e+08	5.13064e+08	1.07783e+08	5.4035e+08	9.24871e+07	3.71059e+08	3.02024e+08	3.26724e+08	5.36095e+08	1.29832e+08	67604033	5.96254e+07	54071409	829745576	1.22025e+08	2.64842e+08	5.27935e+07	1.50957e+08	1.57281e+08	336119976	2.47191e+08	2.14787e+08	3.54462e+07
High	Master Protein	A0A452QAM1	Ig-like domain-containing protein OS=Ursus americanus OX=9643 PE=4 SV=1	920.9	30	5	345	2	0	121	13	5.99	4.81751e+06	7.97369e+06	8.08646e+06	1.18432e+07	1.82767e+07	4.1694e+06	1.02648e+07	1.43849e+07	7.32647e+06	1.28908e+07	1.11507e+07	6.67143e+07	2.87193e+07	1.22838e+07	1.70752e+07	1.82225e+07	4.04632e+06	3.63149e+07	1.01375e+07	2.00394e+07	7127799	7801370	6.78673e+06	1.52399e+07	3.4911e+06	7113532	5.47474e+06	13202535	1.00013e+07	1.00989e+07	3033986	1.04191e+07	1.73191e+07	9736041	3.1591e+07	1.49457e+07	2.3417e+06
High	Master Protein	A0A384BKR0	Triacylglycerol lipase OS=Ursus maritimus OX=29073 GN=PNLIP PE=3 SV=1	886.2	61	23	299	23	0	465	51.1	6.39	3.08909e+06	5.87496e+06	9.45346e+07	9.95219e+06	7.58098e+07	1.5284e+08	4.64473e+07	2.67549e+06	2.59955e+07	3.22248e+07	1.3707e+07	2.91904e+07	2.61864e+07	3.76947e+06	4.00108e+06	1.15597e+06	8.1959e+06	1.14259e+07	1.52139e+07	1.82522e+07	1.34309e+07	6.18349e+06	1.58595e+07	1.71484e+06	1.04363e+07	970437	7.55374e+06	2.78027e+07	1.40736e+06	8.75591e+06	1.36825e+07	505213	4.56485e+07	4391275	1.65537e+06	1.28433e+07	1.49099e+07
High	Master Protein	A0A3Q7VQ89	filamin-A isoform X1 OS=Ursus arctos horribilis OX=116960 GN=FLNA PE=4 SV=1	867.91	8	15	343	11	0	2647	280.5	6.09	6.21478e+07	9.43936e+06		2.66172e+06	1.12161e+07	3.67845e+06	2.45663e+06	2.5913e+06		1.798e+06	1.0662e+07	1.93563e+06	6.36809e+06	1.27733e+06	1.40566e+06	638515	5.95199e+06		212510	40043491	9.26159e+06	2.5388e+06		2.34885e+06	4.21725e+07	1.27169e+07	9879871	6.09209e+06	9.30073e+06	2.03351e+07	28968672	1.50627e+06	2.22371e+06	6.77141e+06	5629272	6.1775e+07	4.21237e+07
High	Master Protein	A0A3Q7VK42	LOW QUALITY PROTEIN: deleted in malignant brain tumors 1 protein-like OS=Ursus arctos horribilis OX=116960 GN=LOC113251636 PE=4 SV=1	850.55	20	13	337	11	4	678	74.4	6.87	1.00138e+08	6.74027e+06	7.63699e+07	8.67239e+07	3.97755e+07	317794718	1.77262e+08	2.97822e+07	1.82719e+08	3.18517e+08	6.90988e+07	4.0524e+08	1.28608e+08	1.53104e+07	6.41208e+08	2.17483e+08	2.48624e+07	3.17172e+08	9.91896e+07	6.69061e+07	3.85612e+08	9.8503e+07	2.91789e+08	8.65979e+07	9.04002e+07	1.75466e+07	1.27951e+09	8.01106e+08	2.43955e+07	1.98392e+08	5.29442e+07	1.75416e+07	8.64115e+07	7.80081e+07	3.2553e+08	1.07647e+08	1.31487e+07
High	Master Protein	A0A452TSB7	Ig-like domain-containing protein OS=Ursus maritimus OX=29073 PE=4 SV=1	833.65	38	6	319	4	0	151	16.5	7.12	2.09774e+07	1.2714e+07	7.97533e+06	1.66991e+07	1.15453e+08	1.70796e+07	1.58444e+07	1.55015e+07	5.984e+06	3.84598e+07	5.54129e+07	1.02582e+08	4.27142e+07	2.52662e+07	3.2326e+07	3.42208e+07	2.2813e+07	6.31015e+07	1.22851e+07	3.03689e+07	2.17452e+07	2.15208e+07	7.485e+07	2.56343e+07	1.46886e+07	1.5469e+07	35229710	4.39374e+07	1.34131e+07	3.09488e+07	1.36738e+07	2.5419e+07	2.95463e+07	2.13536e+07	3.59552e+07	2.51753e+07	1.36188e+07
High	Master Protein	A0A384CWQ1	nicastrin OS=Ursus maritimus OX=29073 GN=NCSTN PE=4 SV=1	820.93	22	10	324	10	0	709	78.4	5.97	1.62919e+07	1.38964e+07	4.64337e+06	5.38151e+07	7.34987e+07	1.42208e+06	1.14535e+07	2.68875e+07	1.87952e+06	55373894	7.73327e+07	2.08994e+08	2.27857e+07	1.20362e+07	7.29041e+07	7.16021e+07	3.15651e+07	1.19879e+09	1.10297e+07	2.86092e+07	7.42879e+06	3.14617e+07	8.69007e+07	3.52338e+07	25819225	1.24929e+07	4.63076e+07	173055905	2.34745e+07	2.94612e+07	1.62349e+07	3.43464e+07	1.86279e+07	6.7749e+07	3.67722e+07	3.13798e+07	9.93415e+06
High	Master Protein	A0A452SXC0	Ig-like domain-containing protein OS=Ursus maritimus OX=29073 PE=4 SV=1	820.11	26	5	211	2	3	151	15.9	5.39	9548244	6.62755e+06	6469679	45417489	87156789	6111518	12111739	9.14219e+06	6.49672e+06	9.67374e+07	3.45501e+07	1.16501e+08	3.19043e+07	1.37081e+07	1.92109e+07	7.52472e+07	12155720	9.01919e+07	9881750	2.37045e+07	5600506	3.55155e+07	30335231	1.97057e+07	2.06389e+07	1.30186e+07	8878326	1.10361e+08	21971839	2.35298e+07	1.36916e+07	24171146	2.46581e+07	7.351e+07	53049009	4.9836e+07	1.21588e+07
High	Master Protein	A0A384DDN7	olfactomedin-4 OS=Ursus maritimus OX=29073 GN=OLFM4 PE=4 SV=1	815.32	21	7	258	7	0	500	56.3	5.54	682171	1.93816e+07	3.42467e+06	6.71865e+06	3.65162e+07	2.91713e+06	2.21646e+07	1.03973e+07	3.22178e+06	1.60001e+07	1.54195e+07	3879157	4.3472e+07	2.14584e+07	6.7512e+06	1507369	7.67441e+06	2.82108e+06	9.99374e+06	1.66354e+07	1.803e+07	435382	3.03904e+07	3.72764e+07	2.18981e+07	1.16917e+07	3.09394e+06	2.25295e+07	8.17017e+06	2.08287e+07	1.71204e+07	881372	4.41935e+07	954659	17511771	4.23658e+07	2.02106e+07
High	Master Protein	A0A452REF6	Ig-like domain-containing protein OS=Ursus americanus OX=9643 PE=4 SV=1	809.59	36	3	300	3	0	130	14	4.64	53831632	2.37834e+07	3.83167e+07	4.99821e+07	2.77528e+08	3.03389e+07	4.82263e+07	3.49767e+07	3.956e+07	1.08311e+08	7.08763e+07	2.65516e+08	8.37216e+07	1.05422e+08	1.62525e+08	8.11655e+07	2.81269e+07	2.16489e+08	6.90084e+07	8.3937e+07	7.62923e+07	4.9748e+07	8.76086e+07	7.40041e+07	3.79049e+07	1.91895e+07	1.20325e+07	1.32045e+08	2.44267e+07	2.1397e+08	6.10649e+07	4.33031e+07	1.03429e+08	5.56514e+07	3.99352e+07	1.2388e+08	2.32681e+07
High	Master Protein	A0A452RD06	Angiotensin-converting enzyme OS=Ursus americanus OX=9643 GN=ACE PE=3 SV=1	780.29	21	22	313	22	0	1277	146.7	6.86	3.60099e+07	2.43523e+07	8.45213e+06	1.71573e+07	4.51167e+07	1.5217e+06	6.53265e+07	4.47944e+07	1.93163e+07	3.93106e+07	1.0203e+08	1.58599e+07	7.76724e+07	2.39514e+07	6.09159e+07	1.28111e+08	1.85538e+07	1.90612e+07	2.68511e+07	1.02731e+07	8.36213e+06	3.55569e+07	5.31355e+08	1.8046e+07	33741321	4.34366e+07	4.2259e+07	1.07533e+07	4.54971e+06	1.71962e+07	2.46288e+07	2.91859e+07	7.9578e+07	9.41279e+06	1.3373e+07	8.02266e+06	2.56459e+07
High	Master Protein	A0A452RWP3	Peptidase S1 domain-containing protein OS=Ursus americanus OX=9643 PE=3 SV=1	776.56	12	2	347	1	0	203	22.4	9.04
High	Master Protein	A0A452TS60	Ig-like domain-containing protein OS=Ursus maritimus OX=29073 PE=4 SV=1	747.39	15	4	232	1	0	180	19.3	9.51	1.35513e+06	578679		2.82552e+06	18952404	669357				1.09687e+07	8.23325e+06	5.21294e+06	1.6405e+06	1.85119e+06	2.81275e+06	4.8528e+06		7.31479e+06				3.30052e+06	3981738	1.68127e+06	958076			1.21167e+07	562149	1.03833e+07	615524	1.06589e+06	1.22286e+06	5.32127e+06	3.12827e+06	6.88868e+06	388469
High	Master Protein	A0A452QDC5	Transthyretin OS=Ursus americanus OX=9643 GN=TTR PE=3 SV=1	743.5	59	7	229	6	0	147	15.7	6.92	2.68832e+06	6.50862e+06	1.28571e+07	1.68228e+07	2.95368e+07	3.0676e+06	7.8354e+06	1.02927e+06	3.00322e+07	8.63582e+06	5.51349e+06	2.73039e+06	5.2899e+06	5.21955e+06	1.72244e+07	3.54314e+07	6.03585e+06	2.43506e+06	3.75235e+06	3.41137e+06	2.20156e+07	3.19545e+06	5.70151e+06		1.97956e+07	2.04207e+06	6.90025e+06	6.30259e+06	8.03522e+06	4.29992e+07	7.70715e+06	2.89896e+06	1.76556e+07	1.47344e+07	1.49735e+07	2.94957e+07	8.9199e+06
High	Master Protein	A0A452QFK3	Ig-like domain-containing protein OS=Ursus americanus OX=9643 PE=4 SV=1	734.33	34	3	364	2	0	137	14.8	7.4	1.56701e+07	1.06353e+07	8.86381e+06	3.66646e+07	9.14824e+07	1.81481e+07	1.33569e+07	1.57322e+07	9.09379e+06	80153677	4.92131e+07	1.33929e+08	3.83858e+07	1.63302e+07	1.76731e+07	93197586	1.84236e+07	88092931	5.75969e+06	3.00587e+07	5.91312e+07	6.34177e+07	6.14497e+07	3.83642e+07	8.26413e+06	1.11569e+07	4.24424e+06	30280756	5242154	1.59466e+08	1.54856e+07	2.17443e+07	2.28009e+07	2.14721e+07	2.19944e+07	3.36921e+07	4.83458e+06
High	Master Protein	000074	gi|27807517|ref|NP_777214.1| serine (or cysteine) proteinase inhibitor, clade B (ovalbumin), member 6 [Bos taurus (contaminant)]	715.55	60	23	277	22	2	378	42.5	5.6	2.6937e+07	8.17552e+06	1.12281e+07	3.74107e+07	1.2386e+07	8591739	2.85081e+07	2.24427e+07	2.03111e+07	8.88493e+07	1.70708e+07	6.77115e+07	1.44111e+07	2.10653e+07	4.83057e+07	5.46833e+07	2.01048e+07	33065448	9.86964e+06	4.31586e+07	1.32701e+08	4.11489e+07	3.55162e+07	1.54281e+07	2.22256e+08	7.68909e+06	1.48154e+07	8.20293e+07	1.38533e+07	1.67651e+08	1.14214e+08	1.23719e+07	2.01194e+07	7.82743e+07	5.67583e+07	8.43074e+07	1.22925e+08
High	Master Protein	A0A452SNU2	Ig-like domain-containing protein OS=Ursus americanus OX=9643 PE=4 SV=1	711.86	26	2	238	2	0	125	13.5	8.91	6.26729e+07	6.36734e+07	4.49494e+07	1.39192e+08	3.92761e+08	5.65578e+07	5.83158e+07	8.44109e+07	3.45987e+07	2.19011e+08	1.57939e+08	3.4536e+08	9.96155e+07	1.07642e+08	1.19458e+08	1.86842e+08	6.76818e+07	3.67867e+08	4.29984e+07	1.25073e+08	7.5395e+07	1.18582e+08	193261219	1.06723e+08	3.60345e+07	39263517	7.77461e+07	2.26538e+08	5.22915e+07	3.32879e+08	4.26137e+07	6.36097e+07	8.60096e+07	1.08526e+08	142698509	1.64354e+08	3.4156e+07
High	Master Protein	A0A3Q7UEI4	ribonuclease K3-like isoform X1 OS=Ursus arctos horribilis OX=116960 GN=LOC113249421 PE=3 SV=1	691.19	30	6	261	6	0	219	24.1	7.91	1.65358e+07	5.59793e+06	2.89874e+07	3.24769e+07	2.62129e+07	6.42655e+07	2.07782e+07	1.37315e+07	2.08435e+07	3.94979e+08	3.59616e+07	6.1801e+07	1.02901e+07	2.9662e+07	8.07505e+07	4.94461e+07	6.66552e+06	5.26485e+07	1.97661e+07	4.41633e+07	54391680	1.85127e+07	4.7186e+08	4.80417e+06	2.41317e+07	5.51868e+06	6.83439e+08	1.05355e+08	1.50541e+06	4.70508e+07	2.28172e+07	7.40058e+06	3.26524e+07	6.72593e+07	1.42767e+07	2.02012e+08	2.18097e+07
High	Master Protein	A0A384DDM8	carcinoembryonic antigen-related cell adhesion molecule 6-like OS=Ursus maritimus OX=29073 GN=LOC103677391 PE=4 SV=1	687.58	20	5	245	3	0	288	31.5	6.73	1.29572e+07	4.1123e+06	2.88088e+06	853332			3.09099e+06	1.04784e+07	1.185e+06		1.22121e+07			5.56211e+06	1.54741e+07		1.3695e+07		4.01793e+06	6.5645e+06	6.3054e+06		5.06732e+07	611981	268029	6.52691e+06		1.05993e+08	1.64097e+07	4.85471e+07		2.31697e+07		58295011	23972815	720847
High	Master Protein	A0A384CGA5	selenium-binding protein 1 isoform X2 OS=Ursus maritimus OX=29073 GN=SELENBP1 PE=4 SV=1	671.14	53	20	269	20	0	472	52.4	6.39	2.28075e+07	6.49551e+06	5.78342e+06	6.98939e+07	3.4252e+07	7.41733e+06	2.10407e+07	21381480	4.25546e+06	5.96339e+07	3.28842e+07	5.08539e+07	3.13932e+07	3.05407e+07	1.35636e+07	1.12358e+08	1.24309e+07	4.55513e+07	6.81409e+06	3.77281e+07	24826248	3.02786e+07	3.66586e+07	3.62791e+07	1.45013e+07	5.39102e+06	2.05641e+07	2.86842e+07	6.8481e+07	4.6229e+07	1.73745e+07	2.99215e+07	1.28252e+07	1.16419e+07	4.15906e+06	3.19765e+07	2.08028e+07
High	Master Protein	A0A452QSX2	Lysosomal associated membrane protein 2 OS=Ursus americanus OX=9643 GN=LAMP2 PE=3 SV=1	667.8	14	7	249	7	0	411	45.2	5.69	29578008	1.13567e+07	1.31404e+07	110529250	8.23684e+07	9.1527e+06	1.36033e+07	32496829	6.70591e+06	1.02759e+08	5.50426e+07	165458181	3.28312e+07	1.71608e+07	1.33227e+08	9.87398e+07	7.67607e+07	1.06379e+08	2.11363e+07	4.4886e+07	3.32627e+07	6.04587e+07	2.27412e+08	2.18412e+07	4.77617e+07	9.41847e+06	4.7844e+08	364748220	1.74685e+07	4.03849e+07	4.08293e+07	6.23757e+07	3.33742e+07	1.84172e+08	5.37693e+07	6.99734e+07	1.57006e+07
High	Master Protein	A0A452SIF5	Leucine aminopeptidase 3 OS=Ursus americanus OX=9643 GN=LAP3 PE=3 SV=1	662.7	62	26	255	26	0	568	61.5	8.88	7.81364e+06	2.92526e+07	5.28612e+06	3.47567e+07	4.08656e+08	726582	1.55734e+07	5.32076e+06	4.22173e+06	1.10287e+08	7.96352e+07	6.16374e+06	8.09554e+06	2.65208e+07	9.43886e+06	4.63221e+07	1.0212e+07	4.52013e+06	6.19697e+06	6.80544e+07	1.46879e+07	3.24866e+07	1.8753e+07	8.48279e+06	2.18277e+07	4.8387e+06	4.46604e+06	1.94157e+07	3.7612e+07	2.59965e+08	8.09398e+06	1.26815e+07	14863785	4.63369e+06	3.77944e+07	4.12399e+07	6.85584e+06
High	Master Protein	A0A452QDG2	Ig-like domain-containing protein OS=Ursus americanus OX=9643 PE=4 SV=1	637.32	76	5	304	4	1	123	13.3	7.27	2.93941e+07	2.42547e+07	2.5238e+07	8.57106e+07	1.6029e+08	1.65202e+07	2.4839e+07	4.23182e+07	1.94521e+07	1.30068e+08	1.01232e+08	2.40003e+08	5.65644e+07	3.27757e+07	7.39841e+07	1.03958e+08	2.76026e+07	2.71922e+08	1.94007e+07	5.99554e+07	3.12166e+07	6.43037e+07	1.85138e+08	4.64715e+07	1.92666e+07	2.98195e+07	1.19308e+08	1.89484e+08	1.74243e+07	1.51242e+08	3.05318e+07	3.26516e+07	6.00734e+07	1.19001e+08	7.81461e+07	9.28632e+07	1.63989e+07
High	Master Protein	A0A3Q7WPZ7	leukocyte elastase inhibitor OS=Ursus arctos horribilis OX=116960 GN=SERPINB1 PE=3 SV=1	634.09	40	13	263	12	0	378	42.7	6.7	319601	5.6225e+06	19519848	7.65218e+06	2.00796e+07	3.97797e+06	1.07163e+07	3.65386e+06	3.80279e+07	3.13254e+07	1.17724e+07	1.99994e+07	1.81474e+07	4.97255e+06	6.95064e+06	1.082e+06	3.56781e+07	1.03595e+07	5.2692e+06	9.13003e+06		1.46364e+06	2.44011e+07	1.86564e+07	1.68594e+07	4.22862e+06	9.79363e+06	2.85019e+07	1.05817e+07	1.44252e+07	5.39017e+06	6.05435e+06	38902043	1.02214e+07	9.38104e+06	2.12931e+07	4.27087e+06
High	Master Protein	A0A452T3U3	Ig-like domain-containing protein OS=Ursus maritimus OX=29073 PE=4 SV=1	611.46	82	5	357	4	0	97	10.3	7.94	25339717	2.34093e+07	17059767	6.50595e+07	1.80073e+08	2.3567e+07	3.19723e+07	3.27577e+07	18528218	1.72318e+08	8.33843e+07	4.44614e+08	1.01192e+08	4.84166e+07	5.9876e+07	146759398	8.50095e+07	231466640	9.95603e+07	59145944	4.19141e+07	5.91236e+07	1.08029e+08	3.14367e+08	2.93807e+07	1.41767e+07	2.43595e+07	1.80301e+08	4.34931e+07	1.39199e+08	2.38544e+07	2.60832e+07	5.2556e+07	1.28597e+08	102113234	8.58941e+07	2.18593e+07
High	Master Protein	A0A452SXD3	Ig-like domain-containing protein OS=Ursus maritimus OX=29073 PE=4 SV=1	610.15	17	2	246	1	0	173	18.3	7.78	6.85248e+06	1.80868e+07	1.34368e+07	2.4941e+07	4.56973e+07	4614615	7839270	1.35604e+07	1.3584e+07	4.47482e+07	3.00067e+07	59923962	1.79327e+07	1.68574e+07	3.12837e+07	2.84239e+07	1.1953e+07	4.61768e+07	7.58067e+06	2.77994e+07	2.71685e+07	1.16368e+07	3.3547e+07	1.08902e+07	4.04066e+06	1.59015e+07	5.36812e+06	7.19407e+07	7.24675e+06	9.93694e+06	2.81043e+06	1.47902e+07	7.56547e+06	4.76899e+07	2.29584e+07	7.73066e+06	2.04416e+06
High	Master Protein	A0A3Q7WH79	Superoxide dismutase OS=Ursus arctos horribilis OX=116960 GN=SOD2 PE=3 SV=1	542.6	59	9	197	9	0	222	24.8	8.65	2.82934e+07	3.40234e+06	4.55815e+06	1.15551e+08	1.33949e+07	5.09487e+07	2.17154e+07	1.72201e+06	1.40677e+06	8.09575e+07	3.311e+07	5.51667e+07	4.28065e+06	8.15297e+06	3.75813e+06	8.89355e+07	6.37195e+07	1.70724e+07	3.95229e+06	9.54834e+07	7.02691e+06	33961210	7.5461e+06	902410	2.09523e+07	5.40501e+06	1.13903e+07	1.94256e+06	1.09851e+08	4.707e+07	7.57724e+06	8.1949e+07	1.69436e+07	3.10548e+06	2.01327e+07	3.5311e+07	3.99049e+07
High	Master Protein	A0A384C4K9	Acid sphingomyelinase-like phosphodiesterase OS=Ursus maritimus OX=29073 GN=SMPDL3A PE=3 SV=1	523.62	26	7	182	7	0	453	50.8	6.3	4.6475e+06	5.41431e+06	1.89629e+06	1.42152e+07	37574393	4.84007e+06	5.14943e+06	7.33148e+06	2.21902e+06	1.56714e+07	1.32739e+07	1.28476e+07	6.29232e+06	6.34826e+06	1.0726e+07	1.86215e+07	4.98352e+06	7.96326e+06	8.4957e+06	5.66078e+06	9.47877e+06	1.46485e+07	1.46874e+07	1.4891e+07	6887329	4.0832e+06	5.62449e+07	3.49273e+07	4.58316e+06	1.68298e+07	6.10766e+06	6.77489e+06	6.10422e+06	1.94992e+07	1.05908e+07	1.80615e+07	6.65693e+06
High	Master Protein	A0A384D5M7	lactotransferrin OS=Ursus maritimus OX=29073 GN=LTF PE=3 SV=1	523.39	60	40	185	2	42	708	77.1	7.85	2.74288e+07	1.35739e+07	1.26326e+08	1.71979e+07	2.8707e+07	7.71881e+06	3.82473e+07	1.37284e+07	1.47042e+08	4.45048e+07	3.82706e+07	4.44785e+07	1.06861e+07	2.20897e+07	1.93036e+07	1.24452e+07	8.29059e+06	1.33425e+07	1.8534e+07	2.91248e+07	1.49626e+07	7.46546e+06	2.95338e+07	4.75053e+07	1.81063e+07	9.96544e+06	4.06256e+07	2.70893e+07	2.72739e+07	2.58493e+07	1.89593e+07	1.85192e+07	3.69678e+07	1.59033e+07	4.18296e+07	3.41144e+07	1.21579e+07
High	Master Protein	A0A3Q7X1G0	lactotransferrin OS=Ursus arctos horribilis OX=116960 GN=LTF PE=3 SV=1	517.93	61	39	184	1	0	708	77.1	7.99			2.19096e+06						3.25666e+06																901732
High	Master Protein	A0A384D5U3	ubiquitin-60S ribosomal protein L40 OS=Ursus maritimus OX=29073 GN=UBA52 PE=4 SV=1	511.35	43	8	226	8	0	128	14.7	9.83	1.29974e+07		1.13834e+07	5.68418e+06	3.71551e+06	1.1833e+07	1.42854e+07	5.50413e+06	3.06931e+07	2.26996e+07	2.53725e+07	4.86966e+06	2.30975e+07	9.62961e+06	2.5758e+06	1.42237e+07	1.3033e+08	9.12159e+06	9.81784e+06	1.89763e+06	1.45931e+08	2302513	2.50995e+07	3.12159e+07	3.45691e+07	1.80605e+06	4.70343e+06	2.03183e+07	1.22765e+06		6.65605e+07	8.89185e+06	1.63398e+07	5.54231e+07	1.2846e+07	1.92961e+07	4.38661e+07
High	Master Protein	A0A452T1H2	Cytochrome c domain-containing protein OS=Ursus maritimus OX=29073 GN=CYCS PE=3 SV=1	498.39	56	12	192	10	3	105	11.6	9.58	9.81528e+06	2.25878e+06	1.56606e+06	2616642	1.09991e+07	1.07803e+07	2.20676e+07	6.68564e+06	2.85972e+07	1.03797e+07	8244069	3.97531e+06	2.97513e+07	9.37478e+06	6.89082e+07	1.83495e+07	5.56929e+07	1103993	9.155e+06	1.85214e+07	1.70987e+08	3.15436e+06	22568457	677400	1.07193e+08	1.58383e+06		2.39869e+06	714702	2.67444e+06	5.62964e+07	1.60727e+06	4.57611e+06	1.95061e+06	789231		7.42393e+07
High	Master Protein	A0A3Q7W3Z5	collagen alpha-2(IV) chain OS=Ursus arctos horribilis OX=116960 GN=COL4A2 PE=4 SV=1	476.67	9	9	172	7	3	1712	167.5	8.46	1.36263e+07	2645956	917396	1.17335e+06	1.26213e+07	3.00797e+07	6.2934e+07	2.67702e+07	1.72792e+06	1.90828e+06	4.28916e+06	2.87958e+06	1.26903e+07	3.68368e+06	6.84965e+06	1.88401e+06	791431	753612	280841	3.71138e+06	4.82197e+07	654639	1.00257e+07	1.48957e+07	2.68931e+08	2.07331e+06	1.31479e+07	1.19925e+07	192751995	6.39156e+07	1.49474e+08	3.16226e+06	3.40437e+07	789653	545298	9.63028e+07	1.76524e+08
High	Master Protein	A0A452R4N3	Uncharacterized protein OS=Ursus americanus OX=9643 PE=4 SV=1	468.45	28	12	224	12	0	569	61.3	7.61	4.39374e+07	2.76348e+07	6.81922e+07	4.46554e+07	163603810	1.71349e+07	3.85832e+07	9.7548e+07	1.82336e+07	1.06007e+08	2.62504e+08	3.0802e+08	1.75782e+08	4.70992e+07	3.78726e+08	325464149	2.96631e+07	2.6373e+08	7.54298e+07	2.90106e+07	6.8158e+07	1.18684e+08	5.87224e+08	2.19677e+08	3.40796e+07	30930650	1.61086e+08	3.28802e+08	1.84303e+07	1.35125e+07	2.96815e+07	6.73037e+07	7.63953e+07	2.18846e+07	4.65622e+07	3.40677e+07	1.73945e+07
High	Master Protein	A0A452RJM1	Ig-like domain-containing protein OS=Ursus americanus OX=9643 PE=4 SV=1	451.78	28	2	154	2	0	149	15.8	8.62	1.71472e+06	1.05246e+06	2.2612e+06	1.46902e+07	2.29189e+06	4.93667e+06	4.36906e+06	3.66825e+06	3.54852e+06	2.36498e+07	5.32391e+06	2.80661e+07	4.96012e+06	5.55333e+06	8.1409e+06	2.65238e+07	1.63977e+06	4.05256e+07	5.26292e+06	8.55267e+06	4.15984e+06	1.53571e+07	2.14733e+07	8.9954e+06	6.46582e+06	1.93618e+06	652844	2.4937e+07	6.13923e+06	1.73279e+07	9.30833e+06	4263612	7.72159e+06	2.03841e+07	2.81544e+07	1.68524e+07	2.36677e+06
High	Master Protein	A0A384CD87	gastric intrinsic factor isoform X1 OS=Ursus maritimus OX=29073 GN=GIF PE=4 SV=1	429.99	30	10	230	10	0	442	48.5	6.29	2.20657e+07	6.57518e+06	1.40365e+07	1.39392e+07	3.61254e+07	3.5588e+06	1.35827e+07	2.26859e+07	8.7292e+06	5.14092e+07	3.92137e+07	1.39316e+07	1.90463e+07	1.92059e+07	2.57497e+07	6.68104e+07	1.00817e+07	2.97615e+07	3.78692e+07	9.51029e+06	4.85846e+07	31867547	7.41103e+07	5.40037e+07	5.42197e+06	9.21835e+06	117965440	3.17829e+07	3.28919e+06	2.24976e+07	1.64366e+07	9.93811e+06	1.58236e+07	3.08918e+07	2.53685e+07	1.27696e+07	7.33597e+06
High	Master Protein	A0A3Q7V283	complement C3 OS=Ursus arctos horribilis OX=116960 GN=C3 PE=4 SV=1	417.25	23	30	181	30	0	1663	186.6	6.35	7.95604e+06	1.37426e+06	4.23858e+07	3.25012e+07	2.48858e+07	1.00731e+07	8.45347e+06	8.72811e+06	1.04608e+08	3.44331e+07	1.26952e+07	3.73496e+07	6.6259e+06	1.1582e+07	1.40476e+07	1.30893e+08	1.29967e+07	2.02633e+07	1.47607e+07	9.43753e+06	10329481	1.652e+07	6.77073e+06	9.33136e+06	1.73824e+07	7.00755e+06	7.76188e+06	7.96255e+06	2.00087e+07	1.14876e+07	1.09153e+07	1.61911e+07	7.68662e+06	9.82223e+06	1.16279e+07	3.37012e+07	1.03351e+07
High	Master Protein	A0A452R916	Chloride channel accessory 4 OS=Ursus americanus OX=9643 GN=CLCA4 PE=4 SV=1	411.17	14	10	175	9	0	922	101.8	5.68	1.00624e+07	4.35896e+06	1.01165e+07	1.57768e+06	1.41652e+07	2.72364e+06	3.3107e+06	3.44849e+06	5.1641e+06	6.71423e+06	1.0208e+07	7.4275e+06	3.98238e+06	3.88662e+06	4.06177e+07	1.30599e+07	1.92081e+07	2.37311e+06	3.0344e+06	1.39767e+06	1.01753e+07	4.87207e+06	6.24706e+07	158744	2.8781e+06	2.49409e+06	7.03917e+06	1.28715e+06	4.87887e+06	7.74027e+06	2.69715e+06	3.69953e+06	4.0372e+06	1.68724e+06	5.15737e+06	3.6286e+06	686160
High	Master Protein	A0A384BU98	beta-enolase OS=Ursus maritimus OX=29073 GN=ENO3 PE=3 SV=1	409.96	65	25	151	21	5	434	47	7.72	3.32396e+06	7.05193e+06	4.01331e+06	1.03216e+07	2.26121e+07	2.11321e+06	9.02831e+06	6.24254e+06	5.13221e+06	20078080	8.95519e+07	2.27033e+07	1.03245e+07	8.67635e+06	3.96222e+07	1.3862e+07	1.20073e+07	1.92799e+07	2.22481e+07	2.467e+07	2.81034e+07	1.17786e+07	1.19415e+07	2.33891e+07	3.3534e+07	1.94106e+06	4.17631e+06	4.51108e+07	6.96792e+08	1.07548e+07	2.12211e+07	2.63954e+07	1.04961e+07	2.57016e+07	1.53497e+07	4.49574e+07	9.05919e+06
High	Master Protein	A0A384CWS0	Pentaxin OS=Ursus maritimus OX=29073 GN=CRP PE=3 SV=1	409.51	48	9	173	9	0	223	24.9	5.67	7.1406e+06	1.06581e+07	3.88979e+06	3.35169e+07	2.60453e+07	3.76208e+07	2.91513e+06	7.48443e+06	3.68931e+06	7.80094e+07	1.58398e+07	2.04188e+07	6.48334e+06	2.5046e+07	2.12201e+07	1.25395e+08	6.89871e+07	3.70239e+07	7.63579e+07	35540868	1.4565e+07	4.03904e+07	4.02623e+07	2.39358e+08	10770488	5.30542e+06	6.71201e+07	5.57944e+07	2.46015e+07	2.5363e+07	12044125	1.49539e+07		3.1599e+07	6.01426e+07	2.01604e+07	1.18428e+07
High	Master Protein	A0A452R3D9	Ig-like domain-containing protein OS=Ursus americanus OX=9643 PE=4 SV=1	395.27	60	3	200	2	0	104	10.8	7.28	1.92713e+07	3.02586e+07	2.97874e+07	3.37244e+07	12659579	6.59441e+06	2.55612e+07	3.03516e+07	2.9653e+07	8.12496e+07	7.41436e+07	7.32484e+07	2.25925e+07	9.4342e+07	1.22641e+08	89288445	2.27701e+07	1.28766e+08	1.0096e+07	1.44092e+08	7.67853e+07	4.42827e+07	1.14258e+08	3.9406e+07	1.33345e+07	9.74933e+06	1.05379e+07	1.33726e+08	2.99114e+07	3.27682e+07	1.73503e+07	1.49297e+07	1.92014e+07	9.33131e+07	2.0773e+07	2.97308e+07	1.27455e+07
High	Master Protein	A0A452QF87	Ig-like domain-containing protein OS=Ursus americanus OX=9643 PE=4 SV=1	393	26	3	256	3	0	197	21.3	8.02	4.60861e+07	2.8265e+07	3.46881e+07	8.2126e+07	348334483	1.29451e+08	6.40216e+07	4.95088e+07	3.15066e+07	2.00649e+08	1.22953e+08	2.33892e+08	6.15342e+07	5.98845e+07	1.21619e+08	187374461	2.77129e+07	2.60692e+08	3.87664e+07	1.07654e+08	1.07687e+08	1.10225e+08	122639631	1.54444e+08	1.23222e+08	2.14276e+07	4.0036e+07	2.10711e+08	2.98595e+08	1.35542e+08	9.70166e+07	36906258	5.46011e+07	7.78675e+07	4.46256e+07	1.13397e+08	7.30265e+07
High	Master Protein	A0A452STB5	Jacalin-type lectin domain-containing protein OS=Ursus americanus OX=9643 PE=4 SV=1	388.94	16	4	149	1	0	162	17.7	8.97		682827	824303			654477													627716
High	Master Protein	A0A452QF72	Ig-like domain-containing protein OS=Ursus americanus OX=9643 PE=4 SV=1	387.9	65	4	182	3	0	105	10.9	6.49	5.17051e+06	8.17434e+06	3.50538e+06	3.36253e+06	1.86759e+06	1.54106e+07	1.77976e+06	1.07648e+07	3.87843e+06	7.68536e+06	1.19111e+07	2.38256e+08	5.78085e+07	7.62054e+06	1.55833e+07	1.21048e+07	3319456	1.48906e+08	9.53619e+06	2.71215e+07	1.12173e+07	9.28025e+06	1.28083e+07	4.71398e+07	2.79957e+07	9.18932e+06	3.60586e+06	2.40187e+07	1.43024e+07	2.65559e+06	5.2465e+07	1.38434e+07	3.35824e+07	1.72785e+07	1.91242e+07	1.11202e+08	28512328
High	Master Protein	A0A452TSC0	Ig-like domain-containing protein OS=Ursus maritimus OX=29073 PE=4 SV=1	382.48	38	4	132	2	0	128	13.4	7.99	834781	450101	309958	2.16547e+06	3.97418e+06	369741	1.29913e+06	443195	598386	3.19602e+06	4.05821e+06	1.84391e+06	828203	1.3214e+06	737431	3077778	503741	1.5435e+06	835970	1.14213e+06		1.57277e+06	2.76542e+06	514900	1793983	671971		3.73337e+06	751860	3.79743e+06	274353	1.65589e+06	2750774	4.68225e+06	2.12556e+06	794804	1.03279e+06
High	Master Protein	A0A452U3T6	Ig-like domain-containing protein OS=Ursus maritimus OX=29073 PE=4 SV=1	381.59	39	3	125	3	0	117	12.4	7.08	41884750	3.62131e+07	3.41069e+07	4.47881e+07	28897362	9587439	3.4329e+07	4.81166e+07	2.53489e+07	79025766	6.55046e+07	78564160	2.78985e+07	7.46757e+07	9.01588e+07	7.73844e+07	3.44754e+07	4.786e+07	4.06638e+07	1.09239e+08	6.36637e+07	3.81677e+07	7.29643e+07	2.39348e+07	1.8113e+07	3.37789e+07	1.02702e+07	7.26223e+07	2.37956e+07	1.20805e+07	18231296	4.50349e+07	18712398	6.298e+07	5.88337e+07	9.24384e+07	1.21965e+07
High	Master Protein	A0A452STH5	Transmembrane serine protease 15 OS=Ursus americanus OX=9643 GN=TMPRSS15 PE=3 SV=1	376.14	8	6	145	6	0	1003	111.4	4.86	950841	1.08722e+06	4744299	2.43909e+07	1.5045e+07	721311	1.96689e+06	5.72146e+06	3.3931e+06	5.34099e+07	1.59285e+07	3.6874e+07	3.11958e+06	1.27457e+06	18059076	1.70352e+07	3.59903e+06	18606437	1.45077e+06	1.17512e+07	3.7433e+06	9.08872e+06	3.07316e+07	2.7051e+06	368684	1.32721e+06	5.27461e+07	6.46481e+07	3.10873e+06	1.07045e+07	499936	8.93189e+06	4.19053e+06	1.88575e+07	1.1287e+07	1.51172e+07	432731
High	Master Protein	A0A452Q8U0	Ig-like domain-containing protein OS=Ursus americanus OX=9643 PE=4 SV=1	363.92	64	7	187	6	2	104	10.8	7.12	5.49693e+07	2.2698e+07	1.52477e+07	7.41913e+07	1.37359e+07	7.27523e+06	5.70465e+07	2.70895e+07	1.67147e+07	1.5941e+08	3.83102e+07	123847141	4.58378e+07	4.189e+07	7.61654e+07	1.46532e+08	1.00249e+07	190015417	5.65699e+07	8.09317e+07	5.30901e+07	7.10196e+07	4.48697e+07	1.81328e+07	3.81823e+07	1.9863e+07	1.20815e+07	5.58678e+08	3.74923e+07	1.13935e+07	5.72327e+07	3.62277e+07	3.38715e+07	2.33039e+08	8.85097e+07	9.26087e+07	1.53995e+07
High	Master Protein	A0A384BJ73	LOW QUALITY PROTEIN: carcinoembryonic antigen-related cell adhesion molecule 1-like OS=Ursus maritimus OX=29073 GN=LOC103656998 PE=4 SV=1	344.13	11	4	146	3	0	447	48.7	7.64			4326172						6.31855e+06														760212		6230837					24816148	4.08836e+06		1.24593e+06			1.60205e+06	4504166
High	Master Protein	A0A452TS96	Ig-like domain-containing protein OS=Ursus maritimus OX=29073 PE=4 SV=1	333.88	56	4	134	2	0	97	10.4	6.44	1.00034e+07		5.56671e+06	2.39073e+07	2.5386e+07	10040563	7.78099e+06	1.56628e+06	272637	56339727	2.93305e+07	4.95458e+07	1.86334e+07	2.4738e+07	19178773	45293576	1.85402e+07	63065472	1.16466e+07	2.84262e+07	7444712	19182820	59652094	22229389	5.35186e+06	9.40013e+06	9.28337e+06	5.40185e+07	9.2044e+06	3.66165e+07	4.89867e+06	10134102	1.89906e+07	2.71218e+07	2.74535e+07	15721518	4.14249e+06
High	Master Protein	A0A3Q7V3I5	Ferritin OS=Ursus arctos horribilis OX=116960 GN=FTH1 PE=3 SV=1	311.78	54	10	146	3	8	183	21.3	5.88	4.46292e+06	5.58184e+06	7.33823e+06	1.1911e+07	1.57155e+07	2.11414e+07	6.76661e+06		1.0512e+06	1.48475e+07	8.13202e+06	33831805	2.79787e+06	5.35143e+06	1.36584e+07	9.57669e+06	1.17395e+07	1.63288e+07	3.21252e+06	1.20872e+07	8.83715e+06	1.33708e+07	1.34876e+07	8563666	3.13726e+08	946122	1.03565e+07	13035946	7.9904e+07	7.49309e+07	1.42506e+08	5.28177e+06	4.80525e+06	1.316e+07	3.6736e+07	3.8099e+07	1.1976e+08
High	Master Protein	A0A452TYF6	Uncharacterized protein OS=Ursus maritimus OX=29073 PE=4 SV=1	306.04	18	5	151	5	0	465	50.4	6.73	4.76405e+06	185754	1.57216e+07	2.37014e+07	1.38828e+07	3.11461e+06	1.90484e+06	2.04495e+06	6.26135e+07	15740996	7.17945e+06	9.27087e+06	2.04304e+06	5.03961e+06	5.43337e+07	3.32322e+07	4.21453e+06	1.56867e+07	3.77502e+06	9.6783e+06	2.56083e+07	1.32609e+07	1.21525e+07	3.64826e+06	2.28336e+07	476117	5.14486e+07	2.36636e+07	4783917	3.63088e+07	2.61705e+07	908791	6.44059e+06	1.0198e+07	4.78288e+06	1.46067e+08	4.57681e+06
High	Master Protein	A0A452TW46	IF rod domain-containing protein OS=Ursus maritimus OX=29073 GN=KRT2 PE=3 SV=1	297.17	13	10	143	7	2	630	64.9	8.46	4114039	1.5419e+07	1.41919e+07	8096072	5.11585e+06	6.68837e+06	3.62325e+06	886394	1.41101e+07	3.99176e+06	2.19999e+06		9.04962e+06	5.2622e+06	3.17419e+06	8.44761e+06	8.80626e+06	1.03547e+06	3.5596e+06	2.4774e+07	1.32136e+07	6.70548e+06	3.57521e+06	2.45721e+07	12747102	160236	6.7403e+07	1.52762e+07	2126557	4.10652e+06	2.79196e+06	1.15309e+06	2.23116e+07	657918	1.89937e+06	8.03391e+06	3.27829e+06
High	Master Protein	A0A452R2S6	Deoxyribonuclease OS=Ursus americanus OX=9643 GN=DNASE1 PE=3 SV=1	291.87	29	6	114	6	0	284	31.7	5.21	1.09974e+06	1.14508e+07	3.16894e+06	4.08597e+06	2.0347e+07	6.81154e+06	1.73173e+07	7.45629e+06	1.24386e+07	3.46133e+06	6.07618e+06	5.86834e+06	31756402	5.99909e+06	2.24276e+07	1.36229e+07	1.11323e+07		6.34499e+06	2.84669e+06	4.14006e+07	4.67003e+06	1.45814e+07	9.80586e+06	2.20791e+06	4.49534e+06	66004277	1.21476e+07	5.04349e+06	1.27009e+07	2.38803e+06	3.36254e+06	24889612	1.77689e+07	2.79165e+07	1.86871e+06	2.75127e+06
High	Master Protein	A0A452TR62	Ig-like domain-containing protein OS=Ursus maritimus OX=29073 PE=4 SV=1	273.62	14	2	143	2	0	151	16	5.8	2.2371e+07	1.46106e+07	1.34376e+07	2.24732e+07	2.22526e+07	9.90624e+06	4.1484e+07	1.97135e+07	1.32541e+07	3.2054e+07	2.39255e+07	6.49611e+07	2.32772e+07	2.79854e+07	3.87664e+07	2.44723e+07	5.66207e+06	6.00732e+07	2.84012e+07	3.31297e+07	4.67509e+07	8.93633e+06	5.5675e+07	2.68509e+07	1.49829e+07	1.61262e+07	1.70565e+07	76336560	1.15287e+07	2.15169e+07	1.38155e+07	1.67275e+07	2.01431e+08	2.47499e+07	1.76172e+07	20795099	1.83889e+07
High	Master Protein	A0A452SPU0	Latexin OS=Ursus americanus OX=9643 GN=LXN PE=4 SV=1	272.1	30	5	114	5	0	201	23.1	5.4	2.2121e+06	2.19394e+06	8.88382e+06	3.96597e+07	1.58714e+07	8.1725e+06	5089764	5.13201e+06	6.96609e+06	4.11447e+07	1.49137e+07	2.77916e+07	5.29044e+06	6.60246e+06	3.52536e+07	2.61892e+07	2.34952e+07	2.35715e+07	2.68118e+06	15222484	6.91042e+06	6.70893e+06	2.96707e+07	2.31359e+06	8.24125e+06	1.78e+06	2.39595e+07	8.28045e+06	5.10586e+06	16213462	3.79307e+06	8432171	1.4601e+07	2.85262e+07	3.17843e+06	25981146	2.2865e+06
High	Master Protein	A0A452SNV2	Ig-like domain-containing protein OS=Ursus americanus OX=9643 PE=4 SV=1	271.81	56	4	111	2	3	97	10.5	6.44	13249018	3704232	1.51264e+06	6.25798e+06	16337062	2.05663e+07	1.4741e+07	3.27326e+06	1.46645e+06	1.23567e+07	3.75187e+07	127143601	3.66189e+07	1.10603e+07	2.49631e+06	4764692	2.14789e+07	1.23694e+08	7.06243e+06	1.39395e+07	8.07795e+06	5.99451e+06	7.69492e+07	37265144	2.48376e+06	4.95773e+06	1.26589e+07		5198742	6.88938e+06	3.08624e+06	9.7947e+06	2.93432e+07	4.3622e+06	26930739	2.09661e+06	3.35943e+06
High	Master Protein	A0A452RJX4	Ig-like domain-containing protein OS=Ursus americanus OX=9643 PE=4 SV=1	270.83	27	3	114	1	0	121	13.1	7.88	6.25382e+06	3.89037e+06	800176	21927788	2.46929e+07		4.3236e+06	3.55215e+06		3.17382e+07	2.05693e+07	3.22399e+07	8.85696e+06	7470513	16132833	22869585	3.21897e+06	1.91967e+07	3.1565e+06	14886153		1.64579e+07	18981398	5.73433e+06	2.86406e+06	5.37958e+06	4681886	2.48746e+07	4.1439e+06	1.22782e+07	3.22289e+06	9476956	1.08507e+07	1.24691e+07	1.35518e+07	8.5499e+06	2.17893e+06
High	Master Protein	A0A452UMW7	Uncharacterized protein OS=Ursus maritimus OX=29073 GN=CDH17 PE=4 SV=1	250.34	20	12	119	12	0	822	90.9	4.87	5.65474e+06	8.76225e+06	4.452e+06	2.08627e+07	3.76796e+07	2.54306e+06	1.28371e+07	2.54335e+07	6.7304e+06	4.39259e+07	1.52136e+07	3.57619e+07	2.58871e+07	8.23575e+06	2.35407e+07	2.65161e+07	7.13755e+06	4.53468e+07	5.69115e+06	2.06715e+07	1.65762e+07	1.82096e+07	5.20048e+07	1.87902e+07	5.04724e+06	4.06004e+06	2.60878e+07	5.3258e+07	8.26975e+06	2.57674e+07	6.18358e+06	6.68201e+06	1.27013e+07	3.4516e+07	1.75636e+07	1.55765e+07	3271546
High	Master Protein	A0A452QYK8	Alpha-2-glycoprotein 1, zinc-binding OS=Ursus americanus OX=9643 GN=AZGP1 PE=3 SV=1	237.23	26	6	90	6	0	311	35.2	4.92	6.25231e+06	7.02957e+06	1.76621e+06	2.67478e+06	7033605	2.37309e+06	3.01335e+07	4.08046e+06	570764	1.92016e+06	1.07824e+06		8.83787e+06	1.55269e+07	1.76508e+06		979061	1.4952e+06	473235	3.16961e+07	6.79095e+06		1.13067e+06	8.83115e+06	3.28157e+06	9.07215e+06	4103187	1.07471e+07	8.36733e+06	18898305	2.52224e+06	4.23771e+06	1.3611e+07			4.1658e+06	1.85624e+07
High	Master Protein	A0A3Q7VJ55	interstitial collagenase-like OS=Ursus arctos horribilis OX=116960 GN=LOC113259797 PE=3 SV=1	237.17	18	8	92	8	0	466	53.3	5.24	2.80496e+06	630282	2.11238e+07	838471	1.42369e+06	3.15472e+07	1.42959e+06	5.14403e+06	2.06727e+07	4.50943e+06	2.56824e+07	4.66305e+06	2.80906e+07	1.15171e+06	3.25789e+07	1.57573e+07	2.50568e+07	3.01919e+07	2.79329e+06	2.69419e+06	1.41644e+07	5.82176e+06	4.03031e+07	3.06833e+06	6.4181e+06	4.41539e+06	34457332	2.27659e+06	727668	15174580	1.9144e+07	4.60799e+06	7.36281e+06		1.28361e+06	2.725e+06	3.90698e+06
High	Master Protein	A0A452R773	Serpin family G member 1 OS=Ursus americanus OX=9643 GN=SERPING1 PE=3 SV=1	233.52	23	8	97	8	0	465	51.9	5.85	1.67474e+06	979054	6.1246e+06	1.27018e+06	2.35157e+07	1.68838e+07	2.92033e+06	2.7208e+06	11884638	653075	2.28282e+06		1.12071e+07	2.25397e+06	2.52054e+07	8.30778e+06	9.96989e+06	3315139	1.0481e+07		1.45445e+07	363850	1.35555e+07	9.22996e+06	1.50569e+06	509921	3.48266e+06	3343448			1.62804e+06	3.65507e+06	7.18512e+06	1.16253e+07	42019260	2.24726e+07	1.0309e+06
High	Master Protein	A0A3Q7W1I3	kallikrein-1 OS=Ursus arctos horribilis OX=116960 GN=KLK1 PE=3 SV=1	230.8	48	7	102	7	0	261	28.7	4.98	3.78022e+06	3.11779e+07	1.0546e+08	3.5552e+06	2.72566e+07	115251978	1.78814e+07	6.29913e+06	3.20604e+07	6.31462e+06	7.81198e+06	4.84345e+06	1.09858e+07	2.26937e+07	3.14413e+07	1.02625e+07	1.2241e+07	6.05526e+06	4.22169e+07	1.88399e+07	1.03768e+08	4478568	4.40233e+06	3.68862e+07	1.02819e+07	6821627	24970958	4730008	22879172	1.40019e+07	3.70394e+06	4808504	1.82931e+07	5.27282e+06	2.34621e+07	3.04966e+06	8.45747e+06
High	Master Protein	A0A452RC73	Peptidase S1 domain-containing protein OS=Ursus americanus OX=9643 PE=3 SV=1	224.61	19	3	90	3	0	333	35.5	4.42	2.6194e+06	679549	3.58726e+06	1.48942e+07	7.2859e+06	5613874	1.36258e+06		837102	9.92335e+06	7.30386e+06	12117149	442322	1782398	4.04422e+06	2.65959e+07	3.95223e+06	1.00934e+07		2.3364e+06	827683	5.9246e+06	1.45669e+07		2.39617e+06	1.36141e+06	1.08894e+07	625498	3.19841e+06	5.95748e+06	1.47e+06	2.82633e+06	1.81341e+06	5026234	6.22018e+06	6.0304e+06	540456
High	Master Protein	A0A3Q7XQC1	antithrombin-III isoform X2 OS=Ursus arctos horribilis OX=116960 GN=SERPINC1 PE=3 SV=1	224.15	24	9	91	9	0	465	52.6	6.8	4.60376e+06	4142601	6.66031e+06	1.1338e+06	1.49596e+07	5.15115e+07	2.45049e+06	2.68757e+06	1.36096e+07	172244	6.21395e+06	1.60865e+06	2.49962e+06	3.90444e+06	1.50316e+06	6.64342e+06	7027095	896964	623388	781075	4.41744e+06	2.15344e+06	6153674	3.65593e+06	1.46418e+07	466174	2.38727e+06	6.16973e+06	5.63824e+07	20666531	5.60633e+06	5.26037e+06	998444	944026	213539	1.64126e+07	9.13292e+06
High	Master Protein	A0A452QEZ5	Collagen IV NC1 domain-containing protein OS=Ursus americanus OX=9643 PE=4 SV=1	212.37	5	3	72	1	0	478	49.4	8.15							740317														787694				967987						1.26484e+06			2203001	2.86391e+06		1.52936e+06
High	Master Protein	A0A452SY29	Uncharacterized protein OS=Ursus maritimus OX=29073 GN=FN1 PE=4 SV=1	209.94	5	10	121	10	0	2476	271.8	5.67	8.11051e+06	981215	5.26691e+06	1.14981e+07	2.41113e+06	4.06783e+06	4.98267e+06	10214334	1.77293e+07	1.33849e+07	4.39411e+06	1.0677e+06	3.80913e+06	7.13329e+06	2.13726e+07	1.74572e+07	150482	1.33727e+07	1.39532e+06	6.8623e+06	1.38146e+07	6.95865e+06	6.50682e+06	5.58906e+06	4.2981e+07	1.76194e+06	1.11495e+07	18972733	2.27515e+07	1.38344e+07	2.59365e+07	6.57298e+06	5.32013e+06	6.91912e+06	2.90713e+06	4.49724e+07	1.83292e+07
High	Master Protein	A0A384BL10	polymeric immunoglobulin receptor OS=Ursus maritimus OX=29073 GN=PIGR PE=4 SV=1	203.96	20	13	89	13	0	761	83	5.41	2.84593e+06	5.16029e+06	2.45693e+07	3.05732e+06	3.32694e+07	1.28096e+07	8.6101e+06	7043270	4.64534e+07	6.21088e+06	2.76708e+06	3.2623e+06	4.71335e+06	6.00174e+06	1.77754e+07	13449806	8.17088e+07	1.21868e+06	1.15613e+07	3.75992e+06	3.90399e+07	2643885	1.12309e+06	3.31008e+07	2.37993e+07	472162	4.79179e+06	9.94313e+06	1.29032e+07	2.81805e+06	3.40083e+07	2.13068e+06	1.30494e+07	4.93798e+06	9.54846e+06	3.9443e+07	7897756
High	Master Protein	A0A384CB68	DLA class II histocompatibility antigen, DR-1 beta chain OS=Ursus maritimus OX=29073 GN=LOC103665521 PE=3 SV=1	199.6	19	4	70	2	2	266	30.3	6.93		1.26961e+06	4.60808e+06	13999319	3.14685e+07		3.15041e+06	2.29333e+06	3.40535e+06	8.56066e+06	6.23243e+06	3.78008e+07	4.13268e+06	1.36243e+06	6.6777e+07	1.39176e+07	6.67126e+06	1.87592e+07	1.46075e+06	1.30436e+07	1.48449e+07	3.55401e+06	1.09444e+07		2.79534e+06	6.1528e+06	5.10392e+06	3.5381e+06	2.31385e+06	3.23108e+07	871305	4.38331e+06	5.26836e+06		1.50553e+06	2.28942e+06	2.89511e+06
High	Master Protein	A0A452SCT2	Uncharacterized protein OS=Ursus americanus OX=9643 PE=4 SV=1	184.78	9	3	73	1	0	668	73.1	7.03				5.22115e+06				620067		3653255		3.27053e+06			6.40112e+06	1.78575e+06	1.14154e+06	3.17495e+06	1.78487e+06				9107631					2.46883e+06						7.40675e+06			840186
High	Master Protein	000153	gi|117995|sp|P00004|CYC_HORSE Cytochrome c [Equus caballus (contaminant)]	173.26	38	5	63	3	0	104	11.7	9.57						1.42097e+06	1356249		292395		1.40235e+06								247944						1.11784e+06	985708	964490		1.23117e+06		3.2812e+06		447116			313563	4.02595e+06
High	Master Protein	A0A384C737	cubilin OS=Ursus maritimus OX=29073 GN=CUBN PE=4 SV=1	169.21	3	6	59	6	0	3620	396.4	5.44	1.51396e+06	2.85075e+06	1.88484e+06	4.38085e+06	3.69964e+07	138529	567254	3.0039e+06	802370	10510887	6.08264e+06	9.27002e+06	1.04956e+07	2931949	9161459	9247565	2.63281e+06	6.37997e+06	4.55664e+06	5.00904e+06	7.8447e+06	3.64405e+06	9.54236e+06	5392415	1179457	2.36937e+06	7.81917e+06	8.59957e+06	3.38678e+06	3.46163e+06	1.30424e+06	2.74012e+06	3.49415e+06	5.46577e+06	6.1665e+06	3.93029e+06	1.8306e+06
High	Master Protein	A0A384D6V6	uncharacterized protein LOC103675263 OS=Ursus maritimus OX=29073 GN=LOC103675263 PE=3 SV=1	165.24	33	7	62	7	0	370	40	5.38	1.95381e+07	9.09516e+06	8.66323e+06	2.51162e+07	7.34231e+07	5.89937e+06	13696302	1.24648e+07	1.41587e+07	6.19099e+07	4.36263e+07	1.00337e+08	1.27172e+07	23802469	4.77599e+07	4.54954e+07	6.32509e+06	72770824	1.15483e+07	4.58603e+07	3.99956e+07	2.31952e+07	55449201	2.18271e+07	9.4607e+06	7.59992e+06	6.12697e+06	8.36449e+07	7.48115e+06	5.60366e+07	1.67047e+07	1.02862e+07	2.02731e+07	2.98584e+07	2.60925e+07	2.08235e+07	9.19788e+06
High	Master Protein	A0A452SGG9	Aspartate aminotransferase OS=Ursus americanus OX=9643 GN=GOT1 PE=4 SV=1	162.15	33	14	85	14	0	413	46.2	7.18	1.21946e+07	1.01481e+06	3.64252e+06	5.84567e+06	8.4222e+06	1.08881e+06	1.99924e+07	1.6351e+07	1.27466e+07	1636587	1.28177e+07	3064994	5.40482e+06	2.10143e+07	2.45796e+07	2.08207e+06	5.96303e+06		334323	2400866	1.04836e+08	2.31148e+06	1.59575e+06	6.0572e+07	3.4527e+07	2.2258e+06	6.34383e+06	2.01933e+06	8.70587e+07	25561245	7.80763e+06	2.21056e+07	4.93096e+06	2.2918e+06	2.09638e+06	6.73423e+06	2.69988e+07
High	Master Protein	A0A384C9E6	serpin B6 isoform X2 OS=Ursus maritimus OX=29073 GN=SERPINB6 PE=3 SV=1	160.23	33	10	71	10	0	377	42.7	5.54	3.40148e+06	7.06406e+06	1.0495e+07	6.6863e+06	1.64431e+07	7.85163e+06	4.33699e+06	5.41271e+06	3.95145e+06	1.50876e+07	1.08471e+07	1.22869e+06	4.33249e+06	1.99013e+07	5.8522e+06	803031	1.56532e+07	9.18906e+06	3.35844e+06	2.18435e+07	1.37261e+07	2.00262e+06	1.10492e+07	5.96537e+06	3.31476e+07	3.01149e+06	6.10713e+06	15190832	8750035	2.56191e+07	1.83626e+07	3.70863e+06	9.73613e+06	5.96405e+06	3.65867e+06	1.60037e+07	1.6358e+07
High	Master Protein	A0A452UL41	Uncharacterized protein OS=Ursus maritimus OX=29073 GN=TF PE=3 SV=1	159.95	21	11	66	1	0	667	74.1	6.76			773586						1.98366e+06
High	Master Protein	A0A3Q7WMQ6	fibrillin-1 OS=Ursus arctos horribilis OX=116960 GN=FBN1 PE=4 SV=1	159.95	3	9	72	9	0	2872	311.9	4.92		1.17022e+06	5.00557e+06		1744173	2.28625e+06	215898		985751		889396		2.23135e+06		14655853				1.34647e+06	1.97065e+06	3.60289e+07	1.50409e+06		954917	13135709	629834	7.1342e+06		3.74744e+06	7.58004e+06	6.25012e+06	1.40604e+06	4.48916e+06	1.78028e+06		2.43539e+06	6.44201e+06
High	Master Protein	A0A3Q7XNF5	N(4)-(Beta-N-acetylglucosaminyl)-L-asparaginase isoform X1 OS=Ursus arctos horribilis OX=116960 GN=AGA PE=4 SV=1	159.75	21	6	64	6	0	346	36.8	7.09	239150	145107	385041	2.37385e+06	2.0418e+06	2822213	289547	367882	987345	3.27743e+06	2.06692e+06	5.77433e+06	388413	1.08059e+06	5.12605e+06	1.87373e+06	1.1825e+06	2.03989e+06	146792	2.85033e+06	1.30274e+06	1.55679e+06	3.36844e+06	225858	3.71741e+06	760459	1.72351e+07	1.38798e+07	2.27831e+06	2.7504e+06	143741	1.02174e+06	1.30239e+06	3.25528e+06	2.65775e+06	1.95181e+06	682768
High	Master Protein	A0A452RH57	Major histocompatibility complex, class II, DR alpha OS=Ursus americanus OX=9643 GN=HLA-DRA PE=3 SV=1	156	16	3	60	3	0	254	28.4	5.07	1654805	215508	1.33332e+06	7.07017e+06	2.22176e+07				731974	7.29584e+06	2.35069e+06	2.37912e+07		2918875	29907975	4.74248e+06	3311640	1.56976e+07	523377	2852175		4.90475e+06	1.32376e+07		1.43681e+06				3.84754e+06	9.36521e+06		1.69433e+06	1.17101e+06		3.20533e+06	3.82808e+06
High	Master Protein	A0A452RUE7	Transferrin OS=Ursus americanus OX=9643 GN=TF PE=3 SV=1	153.78	20	11	64	1	10	709	78.6	6.98	6509250	3.51067e+06	1.15267e+07	13632439	2.39063e+07	2897216	1.22943e+06	5.22847e+06	3.20817e+07	16680899	1.58657e+07	1.55041e+07	7.46153e+06	3.90507e+06	9.81177e+06	1.40441e+07	6.90398e+06	6.58981e+06	931478	6.71887e+06	3533330	3.4184e+06	1.36137e+07	4.37403e+06	4.38717e+06	3.27101e+06	3.54599e+06	1.63369e+07	2.25884e+07	8.27371e+06	5.61699e+06	9.78792e+06	3525743	6.96791e+06	1.01566e+07	2.56562e+07	1.94773e+06
High	Master Protein	A0A452QD78	Ig-like domain-containing protein OS=Ursus americanus OX=9643 PE=4 SV=1	144.69	14	2	68	1	1	126	13.6	7.4	36049790	3.62478e+07	17389850	48622332	1.72155e+08	10775895	28119682	3.88413e+07	15510499	212072239	63399172	2.45568e+08	56407588	1.11276e+08	58805060	150335498	15364115	1.32183e+08	1.64882e+07	115462684	4.53203e+07	116260208	112479008	4.00016e+07	3.83586e+07	2.81587e+07	174897648	2.74527e+08	2.93711e+07	79946248	4.86614e+07	3.34875e+07	78124236	1.0016e+08	50586280	129308899	2.63869e+07
High	Master Protein	A0A3Q7W0X3	troponin C, skeletal muscle OS=Ursus arctos horribilis OX=116960 GN=TNNC2 PE=4 SV=1	140.4	39	6	46	6	0	145	16.3	4.22		238633	494427	2.74988e+06	827705	7.79531e+07	9.97956e+06	5.48605e+06	332929	2175781	1.07955e+06	1295726	1.27733e+06	6.06454e+06	445642	4.59547e+06	278934	3.06906e+06	7.16963e+06	3.64085e+06	1.07017e+06	751657	3.425e+06	1.52082e+06	1.04879e+06	722002	530922	5.59538e+06	1.17037e+07	4.6382e+06	2.49071e+06	1.15282e+06	667524	9.47435e+06	1.20829e+07	467308	5.32088e+06
High	Master Protein	A0A384CZG4	collagen alpha-1(VIII) chain isoform X1 OS=Ursus maritimus OX=29073 GN=LOC103673249 PE=4 SV=1	139.93	9	4	54	4	0	744	73.2	9.57	2940476	1200597	349727		514825	6.74403e+06	7.20165e+06	4.23723e+06	414053	3.42339e+06	1626552	2.09055e+06	631903	570737	6.19558e+06			1.34665e+06	457446	708654	1.60816e+07			3.15264e+07	2.9629e+07	529391	2.08003e+06	2.6724e+06	3.39884e+07	7426364	7.83872e+06	1.04969e+06	5.24704e+06	1.12138e+06	987501	5.4169e+06	1.22855e+07
High	Master Protein	A0A452R730	Ig-like domain-containing protein OS=Ursus americanus OX=9643 PE=4 SV=1	138.7	24	2	63	1	0	104	11.2	7.34	600289	975886		1.49883e+06	6653692			1.96679e+06							1.05421e+06	1.19086e+06			694668	1.43989e+06		876980									1.47847e+06					1.51815e+06
High	Master Protein	A0A452V5K8	Uncharacterized protein OS=Ursus maritimus OX=29073 GN=LAMP1 PE=3 SV=1	138.62	18	8	61	1	0	406	43.9	7.88	4325718	494783	971425		662212		2.99305e+06	4500578	750952	1.24463e+06	543072	605603	762006	4.4709e+06	7.20467e+06	1.71935e+06	3.22515e+06	2.15672e+06	1.3801e+06				7664371		952436	574049	2.6229e+07	8.1021e+06			3074970	3.58064e+06	1.61378e+06	2.32307e+06		1138286	1.00978e+06
High	Master Protein	A0A3Q7XY71	Folate gamma-glutamyl hydrolase OS=Ursus arctos horribilis OX=116960 GN=GGH PE=4 SV=1	135.57	30	9	69	9	0	318	35.8	7.75	2.09326e+07	5.46956e+06	1.32481e+07	1.50419e+07	4.0731e+07	1.94497e+07	2.74947e+07	6.50123e+06	1.56391e+07	11245805	1.01661e+07	2.74388e+06	8.90037e+06	3.10816e+07	2.26936e+07	13270497	6.19623e+07	8.74384e+06	3.29958e+06	5.88577e+06	7.66525e+06	7.57832e+06	1.31543e+07	6.53498e+06	2.84749e+07	2447151	6.75938e+06	1.79705e+07	81646790	9.19127e+06	2.60622e+07	1.461e+07	1.85658e+07	1.2887e+07	1.28345e+07	2.81036e+07	2.21213e+07
High	Master Protein	A0A384C850	gastrotropin OS=Ursus maritimus OX=29073 GN=FABP6 PE=4 SV=1	134.88	80	11	50	11	0	128	14.5	7.43	6.77053e+06	366713	3.2091e+06	1.31972e+06		337947	9.47185e+06	2.8421e+06	1.3353e+07	1.13886e+06	4.91025e+06	371376		664011	6.37581e+06		2.04253e+08	922281	1.43127e+07	683889	8509927	2.26265e+06	1.61518e+06	9012225	1.13245e+07	336972	639628	7.98779e+06	14199694	4.91372e+06	1.03837e+07	157045	7.20915e+06	137614		6.08333e+06	3.05809e+06
High	Master Protein	A0A384DFY4	Phospholipase A(2) OS=Ursus maritimus OX=29073 GN=PLA2G1B PE=3 SV=1	133.27	40	6	63	6	0	148	16.3	7.34	2.83479e+06		80187715	1.5984e+07	1.71309e+06	4.17463e+06	4.41129e+06	2.63311e+06	1.49688e+07	2.6704e+06			554356	3261711		4.91062e+07	2.38432e+06		1.8832e+06	1.61905e+06	9.57482e+06	2.06141e+07		4.05925e+06	602485		2.72222e+06	974782	4.37395e+06	3.84597e+06	535729	660577	6.53728e+06			3.1831e+06	961621
High	Master Protein	A0A452T341	Ferritin OS=Ursus maritimus OX=29073 PE=3 SV=1	129.67	41	8	70	1	0	183	21.2	6.61						3.78743e+06																			757799				17406290
High	Master Protein	A0A3Q7W9C4	carcinoembryonic antigen-related cell adhesion molecule 1-like OS=Ursus arctos horribilis OX=116960 GN=LOC113249697 PE=4 SV=1	126.03	18	4	55	3	0	224	24.4	8	44298187	951696	2.34732e+06	6.367e+06	7.13664e+06	35153836	4.41805e+07	8.85482e+06	2.53717e+06	1.52588e+07	2.0083e+07	2.59169e+06	2.31552e+06	2.1963e+07	1.4548e+07	5.59272e+06		2.5264e+06	3.77986e+06	2.62594e+06	3.28578e+06	2.77812e+06	4.86888e+06	1.68008e+07	41403678	1.40643e+06	24745081	7.67122e+06	135268624	6.32557e+07	1.20075e+07	731888	6.67239e+06	1.88138e+06	793089	7400179	22181131
High	Master Protein	A0A452U3U2	Ig-like domain-containing protein OS=Ursus maritimus OX=29073 PE=4 SV=1	125.41	13	2	55	2	0	124	12.9	6.49	2.87537e+06	2.54328e+06	3.43011e+06	9.83843e+06	2.34357e+06	3.17172e+06	6.33727e+06	4821981	2.58539e+06	1.58076e+07	2.70824e+07	4.02322e+07	1.06674e+07	6.18103e+06	11762188	15592947	8.13946e+06	3.18837e+07	4.06735e+06	1.30723e+07	5.48143e+06	8.83102e+06	27840876	6.61773e+06	6.41858e+06	2.84904e+06	1147373	69959544	2.40231e+06	8529707	3.78001e+06	7.12676e+06	6.62894e+06	3.41978e+07	7.89711e+06	64253512	2.39019e+06
High	Master Protein	A0A452QPY9	Lysosomal associated membrane protein 1 OS=Ursus americanus OX=9643 GN=LAMP1 PE=3 SV=1	125.03	17	8	57	1	7	414	44.6	8.92	2591741	1.97315e+06	5972565	1.92637e+06	1.96029e+07	692024	2.67796e+06	3.97575e+06	8.80944e+06	4.57617e+06	1.19362e+06	6.81547e+06	7.52514e+06	2.68302e+06	5.30853e+07	1.92424e+07	3.09676e+07	4.75628e+06	9.24683e+06	2.23935e+06	5.22557e+06	1.46669e+06	45758831	2.30496e+06	1.68828e+06	1.10508e+06	1.19603e+08	2.7295e+07	1.47199e+06	378838	2.02232e+06	7.69711e+06	7.75201e+06	7.57332e+06	907290	3.14556e+06	264853
High	Master Protein	A0A452RGQ9	IF rod domain-containing protein OS=Ursus americanus OX=9643 PE=3 SV=1	118.39	25	11	54	3	7	452	51.4	5.22	314130	265677	875483	801000	6.05813e+06	1.12877e+06	2.20244e+06	2.56534e+06	1.70462e+06	2.50334e+06	2.42871e+06	5.71093e+06	1.74287e+06	2423596	1083458	708893		3369493	1.17718e+06	687979	3.12783e+06	1.08863e+06	753104	5.00827e+06		356810	1.23366e+06	1.95748e+06		4.4985e+06	67805618	800371	1.07107e+06		804182	771154	1.98208e+06
High	Master Protein	A0A3Q7UNV3	Peptidoglycan-recognition protein OS=Ursus arctos horribilis OX=116960 GN=PGLYRP1 PE=3 SV=1	115.07	26	3	42	1	0	196	21.6	6.98			2.67754e+06						2.19177e+06	1.66325e+06	1356594					998124						840846	1.45551e+06				1004903				1.56429e+06		1.75557e+06		2.04134e+06
High	Master Protein	A0A452TQF7	LRRCT domain-containing protein OS=Ursus maritimus OX=29073 GN=LRG1 PE=4 SV=1	111.46	21	6	54	6	0	347	38.4	7.24			2.08754e+06	3.01435e+06	1.94751e+06		769715		1.97214e+06	6.34461e+06	5.10781e+06		3.74868e+06		1.64394e+07	2.07981e+06	2.74722e+06	6.59246e+06	360733	880628	1925870		5627214	1.32912e+06	1.16442e+06	362864					4.09249e+06		1.43621e+06			1.23042e+07	6.00929e+06
High	Master Protein	A0A452VBC7	Uncharacterized protein OS=Ursus maritimus OX=29073 GN=COL4A2 PE=4 SV=1	110.15	3	3	49	1	0	1507	147.1	8.9	15736471					24767730	18703784	17245388			2290687			5.54386e+06										28804578	12637684		5577577		61924944		10925396	4.43127e+06	14628971			4.42051e+06	9839660
High	Master Protein	A0A3Q7XRZ8	serum albumin isoform X2 OS=Ursus arctos horribilis OX=116960 GN=ALB PE=4 SV=1	106.46	27	14	42	14	0	608	68.5	5.71		566361	1.02435e+07	1.55761e+06	907486	89879440	1444813		1.54028e+07			364481	1.85293e+06		1.17827e+06		1.52313e+06	1.8655e+06	1.47532e+06	1.41322e+06	7.02408e+06	312238			629811			764607	1.22244e+06	5.36838e+06	916186	226307	1.86977e+06	2.31661e+06	418411	4.01736e+06	555249
High	Master Protein	A0A452QYE4	Superoxide dismutase [Cu-Zn] OS=Ursus americanus OX=9643 GN=SOD1 PE=3 SV=1	101.47	45	6	39	6	0	153	15.7	6.61			846996			7.76481e+06			3473171		1.02255e+06		206586		3.04225e+07		4.57091e+06		3892847		8.45114e+07		2.15823e+06	198361	6.85256e+07		2783807	1.97542e+07	2.00087e+07	16914908	24840480	1.0014e+06		2.25645e+06	4966366	6.85886e+06	2.43588e+07
High	Master Protein	A0A3Q7X2T2	alpha-N-acetylglucosaminidase OS=Ursus arctos horribilis OX=116960 GN=NAGLU PE=4 SV=1	100.03	8	5	43	5	0	757	84	6.99	2.17792e+06	887977	3.24041e+06	5.4724e+06	1.4151e+06	1.8479e+06	881338		870263	1.34382e+06	862162	2.23942e+06	1.98388e+06		1.68116e+06	5.9597e+06	2.35455e+06	2.9067e+06	4.13736e+06	1.07644e+06	2.24531e+06	5.83984e+06	2.05066e+06	1.82385e+06	822352	2.47677e+06	5.51377e+06	1.93027e+06	1.82674e+06	2.66118e+06	1.61114e+06	1.81702e+06	942532	2.86264e+06	3.62932e+06	2.51498e+06	433544
High	Master Protein	A0A452TS40	Lipoyl-binding domain-containing protein OS=Ursus maritimus OX=29073 GN=DLST PE=4 SV=1	99.51	6	4	34	4	0	468	50.6	5.95	6.79242e+06	623380	1.70058e+06		9643587	2.89062e+06	3.07105e+06	1.25872e+06	7.84645e+06	4.05196e+06	6.62193e+06	5438592	1.64111e+06		1.26588e+07	3.00354e+06	5.60706e+06	3.19519e+06	1.58632e+06		5.80903e+07	1.3277e+06		3.89899e+06	6.93755e+06			5.08408e+06	1.4781e+06	5.37595e+06	8843887	981495	4.20774e+06	3.21113e+06	1.12301e+07	4.98201e+06	4.06279e+06
High	Master Protein	A0A452SRG0	Attractin OS=Ursus americanus OX=9643 GN=ATRN PE=4 SV=1	97.45	3	3	48	3	0	1288	143.1	7.14		690868	1.26855e+06	4.98261e+06	4.04512e+06	287385	3.20556e+06	1.42451e+06	1.31797e+06	3.72172e+06	3.2586e+06	3.59854e+06	3.85285e+06	1.60842e+06	6.88296e+06	7.33354e+06	2.01729e+06	1.62879e+07		3.04685e+06	6.38422e+06	3.88086e+06	8.13095e+06	1.60984e+06	2.3044e+06	733080			1.2669e+06	2.03717e+06	1.62169e+06	2.06693e+06	3.10707e+06	1.05875e+06	223886	2.98691e+06	765635
High	Master Protein	A0A3Q7UWE2	neprilysin OS=Ursus arctos horribilis OX=116960 GN=MME PE=4 SV=1	94.47	11	7	59	7	0	749	85.5	5.52	6.10601e+07	4.67583e+07	4.92741e+07	9.33562e+07	1.03827e+08	1.66085e+07	1.4455e+08	2.96399e+07	3.98725e+07	6.96938e+07	38751984	2.92947e+07	4.29164e+07	6.53036e+07	102447534	2.77984e+07	4.27516e+07	2.0988e+07	4.02381e+07	90903644	5.91325e+07	6.62306e+07	6.8526e+07	1.77436e+07	73003347	4.2825e+07	4.40941e+07	3.24024e+07	1.91639e+07	1.09857e+08	5.54082e+07	6.38095e+07	1.02373e+08	51359032	43408978	1.01375e+08	3.25555e+07
High	Master Protein	A0A384DN74	trefoil factor 2 OS=Ursus maritimus OX=29073 GN=TFF2 PE=4 SV=1	93.72	26	5	35	5	0	247	26.6	6.18			8.361e+06			3.35648e+06			3.64462e+06	1104336		8963331	3.10135e+06		8.75674e+07	2.33693e+06		5.21675e+06	412788		7.17512e+07	558500		2.55406e+06		592965	4.34461e+06						2.28522e+06			643938
High	Master Protein	A0A452UR85	Sulfatase domain-containing protein OS=Ursus maritimus OX=29073 GN=ARSA PE=4 SV=1	93.2	12	4	38	4	0	507	53.6	5.59		139630	162258		1.86415e+06	258651	1.56193e+06	1.40399e+06	1.70714e+06	1.9695e+06	1.15976e+06	3.44246e+06	2.78636e+06		527018	1.49533e+06	9.56505e+06	820658	3.14748e+06	375812	2.77187e+06	924922	4.05223e+06	5.20479e+06	348109		1.55852e+06	2.26481e+06			300462		729774	932972	1.44861e+06	3.20906e+06
High	Master Protein	A0A384BPF6	collagen alpha-2(I) chain OS=Ursus maritimus OX=29073 GN=COL1A2 PE=4 SV=1	92.53	2	4	38	4	0	1367	129.2	9.09	1.67823e+06		585556			6.47773e+06	1.22508e+07	3.93461e+06	931026	490099	770155	771380	258996	5.09579e+06	7.46312e+06			1.27877e+06		351238	2.01648e+07		281058	8671744	3.85951e+07	511283	292734	1.3452e+06	13284519	3.43936e+06	1.79997e+07	800957	3.03443e+06	1.82843e+06	106416	1.45004e+07	6.20444e+06
High	Master Protein	A0A3Q7Y982	alpha-enolase OS=Ursus arctos horribilis OX=116960 GN=ENO1 PE=3 SV=1	87.62	20	6	39	1	0	434	47.2	7.08
High	Master Protein	A0A452U431	Ig-like domain-containing protein OS=Ursus maritimus OX=29073 PE=4 SV=1	87.25	13	2	37	1	0	151	15.7	4.67	1.37363e+06		739003	7.89134e+06	676803	2.57689e+06	2.15889e+06		1.52153e+06	1.64025e+06	1.3399e+06	10689278	675419	5.17979e+06	3138372	3.83889e+06		4.78668e+06			6.00735e+06	3441989		4.3545e+06		352988	1.14354e+06	15023439	5146372	2413291		1.46264e+06	2.03186e+06	3.18692e+06	1925981	1.68723e+06	820452
High	Master Protein	A0A452QMZ0	MHC_II_beta domain-containing protein OS=Ursus americanus OX=9643 PE=3 SV=1	85.88	12	3	31	1	0	273	31.3	7.69			535703	691192	460450	176811			656772	434022	372291	3420025			6761373	1.66184e+06	482493	982096	417802		1.79124e+06		1.63741e+06							1.59332e+06
High	Master Protein	A0A452RKB9	Carboxypeptidase O OS=Ursus americanus OX=9643 GN=CPO PE=4 SV=1	85.28	11	3	42	3	0	351	40.2	6.92	383267	2.19265e+06	336885		5.69625e+06	3.41991e+06		232227	196769		2.49644e+06		1.72477e+06		7.05935e+06	5.70407e+06	5.52481e+06	472152	1.61329e+06	528703	1.03543e+06	1.36611e+06	5.13428e+06		303061	114590	5.54155e+06	1.82964e+06		792355		931532	718444	1.02872e+06		612198
High	Master Protein	A0A384BJC4	Peptidoglycan-recognition protein OS=Ursus maritimus OX=29073 GN=PGLYRP1 PE=3 SV=1	81.71	25	3	27	1	2	196	21.7	7.21			6.41131e+06		3.58321e+06				4.14473e+06			534984				2.09388e+06	296168			794197				515470									1.04653e+06		695734
High	Master Protein	A0A3Q7X3Q3	collagen alpha-1(I) chain isoform X1 OS=Ursus arctos horribilis OX=116960 GN=COL1A1 PE=4 SV=1	80.49	2	2	25	1	0	1461	138.8	5.86																					2.54929e+06				3.08002e+06						3749678					3992632
High	Master Protein	A0A452VI03	Pept_C1 domain-containing protein OS=Ursus maritimus OX=29073 GN=CTSC PE=3 SV=1	79.34	9	4	45	4	0	461	52.2	7.55	571001	1.62846e+06	2.14e+06	1.01774e+07	1.57353e+07	1.41992e+06	4.17388e+06	1.14666e+06	2.58615e+06	1.28503e+07	2559474	13408346	6.43563e+06	978392	2.2655e+07	4.00802e+07	1.77505e+07		2.66958e+06	4280932	4.14482e+06	3.66665e+06	2.00033e+07	1446161		738853	2.10014e+06	1.96074e+07			858116	2.27552e+06	8.25564e+06	5.61606e+06		1.06786e+07
High	Master Protein	A0A452QHW0	Ig-like domain-containing protein OS=Ursus americanus OX=9643 PE=4 SV=1	77.88	22	2	32	2	0	120	13	6.13	3.2091e+06	3.0196e+06		1.58138e+06	9.38019e+06	500297	370817	1.3935e+06		3.12109e+06	1.07123e+07	6.94709e+06	4.23706e+06	2.30244e+06		3.44717e+06	2.54226e+06	5.01036e+06	971883	988037		1.73527e+06	3.46868e+06	1.69398e+06	2.22166e+06	5568189	812550	1.26907e+06	757554	5.44364e+06	970317	4278731	1.17959e+06	2250024	849028	4.96193e+06	946916
High	Master Protein	A0A384BYD5	transcobalamin-1-like OS=Ursus maritimus OX=29073 GN=LOC103661308 PE=4 SV=1	77.23	16	6	36	6	0	448	49.6	5.8	2.07162e+06	1.06769e+07	711155	6.17068e+06	6.9167e+06	435458	5.09769e+06	3980887	1.73176e+06	9.90291e+06	1.51537e+07	7665087	6.29144e+06	5.1886e+07	3.00876e+06	8.00969e+06	1.37858e+07	8826108	2.47718e+06	1.02938e+08	6.03315e+06	3.95189e+06	16737047	4.89459e+06	1.22956e+07	1.18059e+06	550044	1.38849e+07		1.08317e+06	6.18151e+06	2555707	5.14223e+06	13273215	2540844	7.98932e+06	4691688
High	Master Protein	A0A452QYB8	Alpha-L-fucosidase OS=Ursus americanus OX=9643 GN=FUCA1 PE=3 SV=1	74.61	8	3	27	3	0	465	54	6.95		1.06775e+06	640896	1.25261e+07	6.99595e+06	439718		630216		13217334	1458074	1.4312e+06	1.32385e+06		2.675e+06	7.98196e+06	6.78682e+06		2.25669e+06			4.16808e+06	1.73976e+06	870175	661444	1.18926e+06		969163			863128	785049				1.88506e+06
High	Master Protein	A0A3Q7W727	integrin alpha-3 isoform X2 OS=Ursus arctos horribilis OX=116960 GN=ITGA3 PE=3 SV=1	70.87	2	2	28	2	0	1051	116.3	6.77		615284			2.76538e+06			805972	612566				3.07072e+06		7606642		2.77503e+06	3.39382e+06			3.4935e+06		6.57411e+06		1.14944e+06		2219446						992318			1.51425e+06	1.21892e+06
High	Master Protein	A0A452SKW9	Myomesin 2 OS=Ursus americanus OX=9643 GN=MYOM2 PE=4 SV=1	70.85	4	4	23	4	0	1445	162.1	6.19		398725				6.88936e+06	1.26623e+07	1.11625e+06	211116					3.88442e+06			274882			1.91796e+06	6.34706e+06			7328196	1.09825e+06	268202		3.88107e+06	1.83206e+07		1.52448e+06	605079	4.94259e+06			2.03928e+06	1.44015e+06
High	Master Protein	A0A452QZN9	Beta-glucuronidase OS=Ursus americanus OX=9643 GN=GUSB PE=3 SV=1	69.99	11	6	27	6	0	648	74.2	6.4	9.4784e+06	1.29753e+06		1.17764e+06		2.78428e+06	3.29283e+06	7.1922e+06	1.54775e+06	2.39832e+06	10586118	2.98218e+06	1.31094e+06	13090144	1.84771e+06	1.08694e+06	4.14653e+06	1.1144e+06	4.241e+06		514341	599378		1.00796e+07	4.92844e+06	1.47748e+06	6600403	3.14098e+06	7.43696e+06	4.32086e+06	1.07767e+06	4.32865e+06	612485		3.05947e+06	2.47897e+06	13541831
High	Master Protein	A0A452QK75	Uncharacterized protein OS=Ursus americanus OX=9643 PE=4 SV=1	67.28	21	5	32	5	0	351	38.5	5.41	5.16743e+06	1.30369e+06	635979	3.77971e+06	9005394	9.4645e+06	2.07338e+06	4.21729e+06	288742		7.44797e+06	6.01426e+06	1.08054e+06	8.48628e+06	8.22364e+06	3.35418e+06	875602	2.79235e+06	1.10581e+06	3.1701e+06		1.48136e+06	8.22361e+06	1.08423e+07	689972	1.94275e+06	3.99712e+06	7.61399e+06	6.36864e+07	957195	882582	7.63124e+06	3.02911e+06	1.11851e+06	2.05142e+06	896333	2.1822e+06
High	Master Protein	A0A384CN92	adenosine deaminase isoform X4 OS=Ursus maritimus OX=29073 GN=ADA PE=3 SV=1	64.53	26	7	47	1	0	353	39.8	5.21	777925	696674	915348		3.94495e+06	576930		1.27865e+06	1.31159e+06		1.66482e+06		927106	1218695	1614156		2.11606e+06	899905	3.04462e+06	1.44269e+06				411130	1.47231e+06				1.80934e+06		809690	2.23317e+06			1.35981e+06		435935
High	Master Protein	A0A3Q7VCS2	mammalian ependymin-related protein 1 isoform X1 OS=Ursus arctos horribilis OX=116960 GN=EPDR1 PE=4 SV=1	64.3	8	2	24	2	0	238	26.4	7.5	20572169	569129			3.76992e+06	7.8754e+06	3667978	4.26571e+06	638505	1.04702e+06	8.10799e+06		828854	5433130	982966	2573524		2.77018e+06			4748942		1.25448e+06	14193723	1.43242e+07	689502	6.75813e+06		13832089	7.62962e+06	1.74667e+07	5766030	2.13015e+06	1.91969e+06		5.47905e+06	7.54268e+06
High	Master Protein	A0A3Q7UQI8	DLA class II histocompatibility antigen, DR-1 beta chain-like OS=Ursus arctos horribilis OX=116960 GN=LOC113243778 PE=3 SV=1	63.74	11	2	25	1	0	266	30.2	6.73
High	Master Protein	A0A3Q7X6A2	basement membrane-specific heparan sulfate proteoglycan core protein isoform X2 OS=Ursus arctos horribilis OX=116960 GN=HSPG2 PE=4 SV=1	62.3	2	5	27	5	0	4409	468.6	6.49	1.22904e+06					1.19262e+06	6.22003e+06	3.42936e+06	867399		317874		384690	347929			170604	520457	138566	458838	1.50701e+07	167977	374197	6803714	1.05982e+07	230687	1.85413e+06	13520916	7333632	198183	4.93304e+06	374586	1510169			6.23171e+06	6.55802e+06
High	Master Protein	A0A384BTZ8	LOW QUALITY PROTEIN: aggrecan core protein OS=Ursus maritimus OX=29073 GN=ACAN PE=4 SV=1	62.04	4	6	25	6	0	2421	246.3	4.2		472839	445536	1.40107e+06	4.7462e+06	536313	2.04701e+06	1.84861e+06	315884	1.13784e+06	822387	806095	462363	866186	2.06337e+06		836052	1.06805e+06	408847	1.05103e+06	564853		1.23953e+06	1.44624e+06	4.64076e+07	369468	1.13639e+06	6272458	6.19301e+06	1.53022e+07	630991	575146	1191016	824185	916031	9.57041e+06	669591
High	Master Protein	A0A384C6T3	Carboxylic ester hydrolase OS=Ursus maritimus OX=29073 GN=BCHE PE=3 SV=1	61.85	16	6	32	6	0	643	72.8	7.28		166011											318172				602201		2.79482e+06	1.11963e+06				385629	327676	87796.6		590765			218589				1.13764e+06	249418	1.5269e+06
High	Master Protein	A0A452QJG8	Ig-like domain-containing protein OS=Ursus americanus OX=9643 PE=4 SV=1	60.92	10	2	25	2	0	221	24.4	5.52	3.01106e+06	1672267	1.11114e+07	3.51396e+06	1.68678e+07	4.01509e+06	1.7696e+06	1.56414e+06	7.83217e+06	3632760		5.71958e+06	3818495	3.47177e+06	1.78198e+07	2.38184e+06	1.67363e+06	2.20663e+07		2.55271e+06	1.04112e+07	2.12045e+06	2.17662e+06	7.2642e+06	7627495	1.10169e+06	4.23421e+06		12722478	1.97756e+06	4.32879e+06	948388	4.2239e+06	4524120	2.35398e+06	6.85161e+06	1.24482e+06
High	Master Protein	A0A384BSA6	collagen alpha-1(III) chain OS=Ursus maritimus OX=29073 GN=COL3A1 PE=4 SV=1	59.58	2	3	24	2	1	1466	138.6	6.67	105936			56734		2828748	1.56728e+06	492653			8398774		910710		356142		37277.3	132850		1.10499e+06	2.44157e+06	594123	1.59783e+06	4.74397e+06	3.30864e+06	923195			6345205	521350	1.69256e+06		458160			5.17886e+06	630300
High	Master Protein	A0A3Q7UWV9	Protein S100 OS=Ursus arctos horribilis OX=116960 GN=S100A9 PE=3 SV=1	57.29	37	4	29	4	0	130	14.5	6.7	1.48951e+06	290579	3696561	2.83599e+06	293239		2.69089e+06	2.52703e+06	3.64153e+06	7.23927e+06	1.82381e+06	3.16303e+06	2.32947e+06	2.05711e+06	2.25336e+06	4.21149e+06	1.49088e+06	850310	2.72428e+06	3.73171e+06	917377	2.28696e+06	1.70125e+06	1.85262e+06	1.1695e+06	965186	262844		492405	2.69658e+06		1.3095e+06	1.86537e+06	94062.5	442217	927018	1.77784e+06
High	Master Protein	A0A384C6Q3	bis(5'-adenosyl)-triphosphatase ENPP4 OS=Ursus maritimus OX=29073 GN=ENPP4 PE=4 SV=1	55.53	9	4	31	4	0	453	51.5	6.18		96837.9		3.33207e+06	2.45936e+06					5.77998e+06	618180	2.57813e+06			2.24956e+06	1.88715e+06	1.58185e+06	1.99788e+06	251191				2193654		1.83596e+06	164841		4.00771e+06			788630	1.74674e+06		3.3659e+06	826121	1.66652e+06	613831
High	Master Protein	A0A452R6W3	Serpin family B member 10 OS=Ursus americanus OX=9643 GN=SERPINB10 PE=3 SV=1	54.45	30	8	29	8	0	396	45.1	5.64	655716	208295		996843		10627603	756121	869110	2.72206e+06	8.52865e+06	1.52097e+06	1.5641e+06	3.0777e+06	3.45563e+06		1.18156e+06	1.85494e+06	1.06384e+07	799514	1.57556e+06	1.74919e+06	1.96276e+06	2131151	1.89473e+06		748591				2.41275e+06			938477			1.81873e+07	413502
High	Master Protein	A0A3Q7X9X3	adenosine deaminase isoform X1 OS=Ursus arctos horribilis OX=116960 GN=ADA PE=3 SV=1	52.98	26	7	41	1	6	363	40.9	5.29	3.99034e+06	4817581	1.0076e+06	6.56669e+06	8.60798e+06	1.03945e+06	11305386	3.32641e+06	4.21673e+06	9.76488e+06	7.22267e+06	3.92724e+06	1.60076e+06	6.50818e+06	1.1288e+07	638670	6.06225e+06	4.60769e+06	6.86633e+06	8.65554e+06	1.81296e+06	5.24757e+06	6293488	2.52688e+06	7.31993e+06	4.32054e+06	4.54269e+06	3.86577e+06	1.48514e+06	7.95891e+06	2.52603e+06	5.79848e+06	5.69076e+06	3.59598e+06	6710794	6.35926e+06	3.03669e+06
High	Master Protein	A0A452VAG1	Lactamase_B domain-containing protein OS=Ursus maritimus OX=29073 GN=HAGH PE=3 SV=1	52.88	12	3	23	3	0	310	34.2	8.43	340743	302282	420697	1.19436e+06	156269	1.96335e+06		246752	100935	1.12494e+06	440772		2.92996e+06	423639	1.83726e+06	357184	2.20571e+06	2.1028e+06	880642	519304		366766	6.92383e+06	668073	232979		1.73152e+06			162396		916430	2.2535e+06
High	Master Protein	A0A452VEC9	Uncharacterized protein OS=Ursus maritimus OX=29073 GN=FLNB PE=4 SV=1	52.01	2	3	26	2	0	1770	189.4	5.48	240884				377810	2.20521e+06		472755				2097671	986953	997878	214759		1.78457e+06	82069.6						906418	1.40305e+06		1.17581e+06		4.90483e+06	779736	637511	292641	1.06576e+06	9619.3		300656	160236
High	Master Protein	A0A452UUL1	Uncharacterized protein OS=Ursus maritimus OX=29073 GN=DLD PE=3 SV=1	51.45	17	6	25	6	0	504	53.3	8.7		397000		1.34523e+06			3.13496e+06	4.09187e+06		4.09321e+06	684522	1.73678e+06	2.09889e+06	1.88495e+06		3.14348e+06		4.67236e+06	4.86398e+06		849899	666852	612172	4.37635e+06	2.17453e+06				1.78075e+07				3.35661e+06	5907570	5296801	1.38092e+06	7.93585e+06
High	Master Protein	A0A384DCQ1	hyaluronan and proteoglycan link protein 1 OS=Ursus maritimus OX=29073 GN=HAPLN1 PE=4 SV=1	48.37	11	4	24	4	0	354	40.3	7.36	484414		505123	2.59021e+06	2.47193e+06		852620		482102	3.5269e+06	1.65014e+06	5026489	946483	929571	4.66935e+06	1.64402e+06	592844		1.66205e+06	3379729	8.18179e+06		2862316	1.05962e+06	1.57482e+07		2.73158e+06	10630447	3.27401e+06	5.09987e+06		2.13613e+06	2.25724e+06	1.10437e+06	4.35399e+06	1.61412e+07	1.9714e+06
High	Master Protein	A0A3Q7VJU3	colipase OS=Ursus arctos horribilis OX=116960 GN=CLPS PE=4 SV=1	46.95	14	2	25	2	0	112	12	6.48	3.90324e+06	2.29415e+06	2.28963e+07		7899559	3318464	1.27961e+07	2003673	6653668	4.4294e+06		856778	1086992	3.65204e+06	2.94584e+06	1.41708e+06			381745	1.94663e+06	4.48213e+06	1.80279e+06	1.17741e+06	995298	4.68491e+06	197716	2558158	1.46293e+06	1.59507e+07		3.04248e+06	4.01869e+06	1.18911e+07		12142152	3.93995e+06	2.92145e+06
High	Master Protein	A0A3Q7XZB9	myomesin-3 OS=Ursus arctos horribilis OX=116960 GN=MYOM3 PE=4 SV=1	45.64	2	2	22	2	0	1449	163.2	5.94	30349454	550080	708925		7.04956e+06	1.00456e+08	40319300	16061710	4.60851e+06		6958870			29271050	8.1302e+06			1.26297e+06		767838	102479400	181767	1.34015e+06	48857824	51179236	1.34285e+06	20642532		8.98957e+07	19990794	32995456	13656572	16911252			11817755	15163509
High	Master Protein	A0A384BWQ5	ester hydrolase C11orf54 homolog isoform X2 OS=Ursus maritimus OX=29073 GN=LOC103660704 PE=4 SV=1	45.56	16	4	19	4	0	315	35.2	6.98		524684			1.1446e+06		5.91761e+06		284237	8.19013e+06					94301		3.34439e+06			2.29979e+06		474645			83937.9				1168057				947501	1.28291e+06	129828	1.72609e+06	543029
High	Master Protein	A0A452UN92	Uncharacterized protein OS=Ursus maritimus OX=29073 GN=LAMC1 PE=4 SV=1	45.41	2	2	15	2	0	1559	172	5.14					1970260	1.44959e+07	1.17235e+06		531778											1.34985e+06		1.50839e+06				444165			4.32237e+07			1.21414e+06	1.32504e+06				4.27617e+06
High	Master Protein	A0A452RRQ5	Reactive intermediate imine deaminase A homolog OS=Ursus americanus OX=9643 GN=RIDA PE=4 SV=1	42.12	27	3	19	3	0	137	14.4	8.68	4.76629e+06				2.55633e+06	2.15778e+06	1.16894e+06		2.81732e+06						1977266		3.12351e+06				21605119				1.17052e+06	400789		1493635	4201775	1.45834e+06	23452687		1.8977e+06			10850768	6.52418e+06
High	Master Protein	D6RRV3	MHC class II antigen (Fragment) OS=Ursus thibetanus japonicus OX=378754 GN=Urth-DQB PE=2 SV=1	41.64	11	4	17	2	1	265	30.4	7.88			361332		1.43333e+06												363919								1.16099e+07					593836	3.79184e+06					7.09447e+06	1.62496e+06
High	Master Protein	A0A3Q7Y688	lithostathine-like OS=Ursus arctos horribilis OX=116960 GN=LOC113268744 PE=4 SV=1	41.38	45	5	10	5	0	175	19.4	6.73	589050	464474		613647								962896	1.75854e+06	830651			766859														3.3622e+07					730372
High	Master Protein	A0A384BWG1	Galectin OS=Ursus maritimus OX=29073 GN=LGALS4 PE=4 SV=1	40.32	10	3	20	3	0	314	34.9	9.23	651394	1.40319e+06	1.93874e+06	8378509	1.04837e+06		1.70506e+06	469921		449640	606397	4.96344e+06	2.15622e+06		1.30916e+06	2585141	8.44858e+06	837697	269553	3515537	1.42262e+06	1.63224e+06		698198	484182	2.12293e+06		2.92374e+06			343706		1.40323e+06	1.95572e+06	308183		796163
High	Master Protein	A0A452TBN0	C1q domain-containing protein OS=Ursus maritimus OX=29073 GN=ADIPOQ PE=4 SV=1	39.89	7	3	18	3	0	297	32.6	7.46	672232					44024758	3.83473e+06	473910	1.75967e+06	1.90259e+06				3.26734e+06		2.1182e+06									1.38672e+06		392130		24575047			8.83249e+06	1.05558e+06			2.39353e+06	3.81669e+06
High	Master Protein	A0A384BKN3	collagen alpha-1(XII) chain OS=Ursus maritimus OX=29073 GN=COL12A1 PE=4 SV=1	39.17	3	5	18	5	0	3114	338.6	5.54	568553	765388		4.14171e+06	2.14981e+06	9.82576e+06	4.63716e+06	976277	1.54637e+06	7.33332e+06	989981	2.74164e+06			5753813	4493614		2.9338e+06		1.07977e+06	3.99681e+06	3.45282e+06	2.85686e+06	774713	1.15828e+06	813428	802009	8.07472e+06	2.30628e+07	2273695		874389	530895	1.93358e+06	3.02347e+06	8.79636e+06	2.65661e+06
High	Master Protein	A0A384BYT8	carbonic anhydrase 2 OS=Ursus maritimus OX=29073 GN=CA2 PE=3 SV=1	37.96	16	4	16	4	0	303	33.9	6.8	828202	635660	1.74382e+06	1.36749e+06	2.95137e+06		1.07229e+06	1.4865e+06		3.7783e+06	3.57527e+06	8809383	986454	972488	3.00338e+06	5092020	7.21296e+06	2.24058e+06	1089388			1.48732e+06	3.69771e+06	1.10536e+06	632478	352374	1.95869e+06	2.75435e+06	641385		385242		467748	991423	940921	467137	416866
High	Master Protein	A0A384DC41	immunoglobulin omega chain-like OS=Ursus maritimus OX=29073 GN=LOC103677149 PE=4 SV=1	37.68	19	2	17	2	0	150	16.3	5.83	5.39438e+06			13032107	4.25108e+06	823974	5.51722e+06	4.35567e+06		21730188	4.27518e+06			6.20893e+06	1.12374e+06	14849948	1.43225e+06	7659232	216546	1.08842e+06		9963061	17525738	1.38542e+07	1.69015e+06	786080	4.44204e+06		1.30664e+07	15811862	4.17844e+06	1.8185e+06	5576774		2929186	7.5909e+06	3.5138e+06
High	Master Protein	A0A3Q7X4T8	Acid sphingomyelinase-like phosphodiesterase OS=Ursus arctos horribilis OX=116960 GN=SMPDL3B PE=3 SV=1	36.41	15	5	18	5	0	462	51.3	6.6		443554	456308	1.18112e+06							1.2641e+06	2.01536e+06	1.46444e+06			2.14812e+06		1907129		2.75878e+06		2.84484e+06	3.32386e+06			686294	1.34306e+06	1.91533e+06	1.66158e+07		1.49499e+06				1031627
High	Master Protein	A0A384CU37	fatty acid-binding protein, liver OS=Ursus maritimus OX=29073 GN=FABP1 PE=4 SV=1	36.17	65	6	19	6	0	127	14.1	8.09	1.55538e+06	440869	2.44108e+07	4.78125e+06	1.58792e+07		1.08144e+06	981439	2.28864e+06	6.46633e+06	3.42722e+06	3.84439e+06	2.75359e+06	1.62651e+06	3918985	1.02793e+07	2.23678e+07	2936423	2.72477e+06		8.18119e+06	3.80276e+06	2.72763e+06	1.23011e+06		1.27571e+06	411678	9.62795e+07	2.20841e+06	4.12136e+06		1.31462e+06		3.21518e+07	1.48113e+06	2.52929e+06	544409
High	Master Protein	A0A452TXF0	Uncharacterized protein OS=Ursus maritimus OX=29073 GN=LYPD8 PE=4 SV=1	35.88	10	2	20	2	0	266	28.6	4.64			6.87032e+06	1.57243e+06		1.18204e+06			2.33627e+06				404014		1.09584e+06	2.46435e+06		4567037	1.5815e+06		1.48238e+06	3.7471e+06	1.38592e+06				35864972	12007738				1.38582e+06
High	Master Protein	A0A452TGJ9	Uncharacterized protein OS=Ursus maritimus OX=29073 GN=LCT PE=4 SV=1	34.54	4	6	22	6	0	1750	198.7	6.57	9.94171e+06	19364770	1.90661e+07	12996703	1.8377e+07	1.29033e+07	1.35534e+07	2.03549e+07	2.20048e+07	1.65175e+07	9.72536e+06	1.4192e+07	1.28604e+07	2.65205e+07	1.11124e+07	5.03428e+07	7.96031e+06	11167640	1.01372e+07	1.77191e+07	1.54258e+07	1.69336e+07	2.30178e+07	1.4697e+07	1.4628e+07	2.17371e+07	1.99184e+07	25125042	9.11307e+06	2.01161e+07	7.65856e+06	1.1381e+07	1.53865e+07	3.81615e+06	1.46579e+07	1.32672e+07	7.26979e+06
High	Master Protein	A0A3Q7VI71	myomesin-1 isoform X1 OS=Ursus arctos horribilis OX=116960 GN=MYOM1 PE=4 SV=1	34.46	3	5	14	5	0	1694	188.3	6.83					5.11611e+06		1.50559e+06					1.30374e+06	795262			534460	2.37618e+06	965901	1.18704e+06		3.27745e+07			5.20254e+06	547677						1.25062e+06					9.67053e+06	2.96821e+06
High	Master Protein	A0A452V078	Uncharacterized protein OS=Ursus maritimus OX=29073 GN=MYBPC1 PE=4 SV=1	33.81	2	2	16	2	0	1085	122	6.61			2020867	1.11732e+06		1.42829e+06			22251920						51078952						451589344				158209520					90343256	215446032					55602124	50548636
High	Master Protein	A0A384BGT1	Glyceraldehyde-3-phosphate dehydrogenase OS=Ursus maritimus OX=29073 GN=GAPDH PE=3 SV=1	33.53	10	3	27	3	0	293	31.5	7.55	8.18895e+06	822412	270512	1.4505e+07	4.49072e+06	2242853	2.38882e+06	1.68169e+06	1.2444e+06	6.56353e+06	828226		3.00331e+06	7.58094e+06	2.39324e+06	5.09881e+06	222453	1.93683e+06	5.14332e+06	1.08787e+06	3.2783e+06	1.32561e+07	6409516	2.5328e+06	8.58357e+06	1.51095e+06	1.43125e+07	2831239	2.99592e+06	6742379	8.2885e+06		1.09091e+06	3.41509e+06	1.90086e+07	6.96905e+06	6.54363e+06
High	Master Protein	A0A452Q9F6	Ig-like domain-containing protein OS=Ursus americanus OX=9643 PE=3 SV=1	33.07	8	3	13	1	0	481	53.8	8.16			149991	772450	159476		120448	126732		181195	1.78332e+06	539080	264259	182472		571676	656234	909530	83325.3	374720		134892	755557	420225		41562.6	222042	842972	835061	77038	90176.7	162968	211257	301748	139049	33141
High	Master Protein	A0A3Q7XKG3	ectonucleotide pyrophosphatase/phosphodiesterase family member 5 OS=Ursus arctos horribilis OX=116960 GN=ENPP5 PE=4 SV=1	31.98	10	3	16	3	0	477	54.2	6.04		366048		6369037	2.47193e+06	1.33769e+06				5180268	2.16652e+06	10205313				5.41536e+06	1.6096e+06	1348028	311898	2.11861e+06		1.53713e+06						760715		1.6224e+06		2.1593e+06		2.89321e+06	1.17345e+06	1.04409e+06
High	Master Protein	A0A452TTF7	Angiotensin-converting enzyme OS=Ursus maritimus OX=29073 GN=ACE2 PE=3 SV=1	31.59	5	3	17	3	0	774	89.3	5.39	4.23581e+06	357991	400114			1.39212e+06	916081	4.47352e+06	928348		1.66383e+06		2.40965e+06	2912488	6.05939e+06						2.3431e+06			1.7815e+06	2.25069e+06		4.25969e+06		10428890		1.66606e+06		3.51052e+06	3750547			819683
High	Master Protein	A0A384CU67	epididymal secretory protein E1 isoform X2 OS=Ursus maritimus OX=29073 GN=NPC2 PE=4 SV=1	31.22	35	3	15	3	0	127	13.3	8.68			1.65188e+06		6.77012e+06	4793611	758022	2.82712e+06	368801		1.43795e+06				946149	2.26034e+06	1117372		696937			944100	1.93409e+06	2608304			1.73314e+06						1.44425e+06		2.65385e+06
High	Master Protein	A0A3Q7UN36	syncollin OS=Ursus arctos horribilis OX=116960 GN=SYCN PE=4 SV=1	31.2	18	2	17	2	0	134	14.4	7.87			107040	387489	4.1998e+06	1.00599e+06	5.78381e+06	418941	720730	1.47854e+06	341337	327695	656936	1.49442e+06	2.49226e+06	876243	160116	5.60874e+06	133472	2.97192e+06	5.38323e+06	1.39728e+06	1.19189e+06	284526	856297		2.48987e+06			670216	682956	699283	1.63026e+06	545610	756866	303818	303892
High	Master Protein	A0A384CEQ9	F-box only protein 6 OS=Ursus maritimus OX=29073 GN=FBXO6 PE=4 SV=1	29.62	8	2	19	2	0	270	31.3	5.95	5.55313e+06		2.09853e+06	4.75744e+06		1.40856e+06			647502	4.13897e+06	6079900	4.5008e+06	530078		1.34334e+06	2.63158e+06	1924938	6.87834e+06	1.19779e+06	2.75837e+06			2993074				1.33798e+06					1.08623e+06		1.73018e+06	867938	1.85619e+06
High	Master Protein	A0A3Q7Y065	carbonic anhydrase 4 isoform X1 OS=Ursus arctos horribilis OX=116960 GN=CA4 PE=3 SV=1	25.82	15	3	16	3	0	314	35.5	6.74				5.04667e+06	2.36378e+06				99376	2319568		617400				3.28869e+06	1.30803e+06		190628		2509251	1.38015e+06			1.17123e+06				1052540		480597		1.15783e+06			2.86345e+06	791853
High	Master Protein	A0A384DQJ0	ribonuclease pancreatic isoform X1 OS=Ursus maritimus OX=29073 GN=RNASE1 PE=3 SV=1	25.23	12	2	11	2	0	247	27.4	9.01	2.28675e+06	2.7876e+06	2.23254e+06	8.30051e+06	12188252		6.56623e+06	4.83832e+06	2.68682e+06	4.0671e+06	9.88888e+06	9.14567e+06	4.35818e+06	1.42328e+07	8.09991e+06	1.12237e+06	1.26542e+06	2.88002e+06	1.57922e+06	4.01561e+06	8.86429e+06	664703	1.36669e+06	792914	1701794	3.40097e+06		7743477			2.9836e+06	9.05358e+06	7.13038e+06	7.30145e+06	8.43348e+06	7.23806e+06	1.25762e+06
High	Master Protein	A0A452QJA3	Galectin 3 binding protein OS=Ursus americanus OX=9643 GN=LGALS3BP PE=4 SV=1	24.91	16	6	12	6	0	562	62.5	5.02			145371	1.0539e+06	486186	868573	1.18666e+06		338253	135353	1.01759e+06	200113					3.55235e+06		433722	81616.5		748957	1.58647e+06				1.06686e+06	222115		1.20566e+06	771734	638097		113407		80976.4
High	Master Protein	A0A384C1U0	aspartyl aminopeptidase OS=Ursus maritimus OX=29073 GN=DNPEP PE=3 SV=1	24.71	14	7	14	7	0	496	54.6	6.9			1.13403e+07	1.31037e+06	2.79611e+06		1.24193e+06		867353	1.98608e+06	1.51205e+06		446636	1.82313e+06	2.89217e+06		6.9908e+06	1380522		1.42282e+06	34856932		2.09621e+06		1.06716e+06					1.58658e+06							603340
High	Master Protein	A0A3Q7VJX2	junctional adhesion molecule A OS=Ursus arctos horribilis OX=116960 GN=F11R PE=4 SV=1	24.63	12	2	11	2	0	298	32.4	7.93					4.09918e+06		1.80914e+07	658094		1.24445e+07	2.06157e+06	3386126	700045		5145972	2.6868e+06	2801695			4833168		6.72803e+06	5645822		1930907		2.04588e+06	17654252			1.34161e+06	1074204		7.684e+06	1.62929e+06	3.06664e+06
High	Master Protein	A0A452V535	Lysozyme OS=Ursus maritimus OX=29073 GN=LYZ PE=3 SV=1	23.44	21	3	11	3	0	188	21	8.98	1.43003e+06		2380223		6.38834e+06	3.03168e+06	237883		1.68296e+06	239452			3.90078e+06		486047			1644339	350169	2.20226e+06			1302177		415267	387462	2.75723e+07				505454	880460	574471	67617.1		300907	456190
High	Master Protein	A0A384CC97	rho GDP-dissociation inhibitor 1 OS=Ursus maritimus OX=29073 GN=ARHGDIA PE=4 SV=1	23.41	13	2	9	2	0	224	25.7	5.14							3.55884e+06		727290	2.2053e+06			1.21394e+06				5.68717e+06		602664												2080123		5.76855e+06	1.39506e+06	3.24206e+06	5.14159e+06
High	Master Protein	A0A452VDV9	Uncharacterized protein OS=Ursus maritimus OX=29073 GN=MPO PE=4 SV=1	22.93	6	4	11	4	0	655	73.6	9.03			7249932					421675	6.67875e+06				2.22005e+06						894970							213978
High	Master Protein	A0A452V008	Uncharacterized protein OS=Ursus maritimus OX=29073 GN=AMBP PE=4 SV=1	22.26	5	2	11	2	0	459	51	8.37			1.37885e+06			511807	1.61158e+06	1.50899e+06	1.90658e+06		3480201	2163586	794287		10675490	3.02028e+06	306049		1.69169e+06		2856898				748206		12806024		771014					1251169			1.13488e+06
High	Master Protein	A0A452TTP2	Uncharacterized protein OS=Ursus maritimus OX=29073 GN=COMP PE=4 SV=1	19.61	2	2	8	2	0	756	82.8	4.67			1.09475e+06	1.27516e+06		2.37841e+06									1.31948e+06	1.74801e+06											1.06752e+06	2.30005e+06
High	Master Protein	Q8WM41	MHC class II DR alpha 1 domain (Fragment) OS=Ursus maritimus OX=29073 GN=Urma-DRB PE=4 SV=1	19.45	24	2	9	2	0	79	9.4	8.48		177926		322236	5.60052e+06	399953		402074		3.85582e+06	752667	5.55491e+06	1.12357e+06	1.25179e+06		1830592		3.27884e+06	1.79072e+06	2.58092e+06		400627	1.4049e+06	440222	9.76763e+06			1.16623e+06		2.94437e+06	2.09481e+06		532183	1.49776e+06		1360167	2.24716e+06
High	Master Protein	A0A452ST92	Ig-like domain-containing protein OS=Ursus americanus OX=9643 PE=3 SV=1	19.01	14	4	9	2	1	324	36.8	5.8			149991	764044	1.21896e+06	75229096	7151831	9101035		22394.5	8.72238e+06	817306	890817	7.83668e+06	1.0693e+06	579069	1.46878e+06	4.20908e+06	306768	1.172e+06	134247		2.01579e+06	944876	6.74556e+06	715532	11696786		59683060	122823	2006098	3.81137e+06	5094567	46548.2	22084.1	1.86748e+06	1572998
High	Master Protein	A0A3Q7WVQ6	alpha-2-macroglobulin-like OS=Ursus arctos horribilis OX=116960 GN=LOC113257917 PE=4 SV=1	18.92	5	5	8	5	0	1475	163.9	6.44			373369		1.51324e+06		738903	718864	3.28294e+06		2.87415e+06	1884687	726561											351429	1.3726e+06											1.15352e+06	411455
High	Master Protein	A0A452TF88	Uncharacterized protein OS=Ursus maritimus OX=29073 GN=CUZD1 PE=4 SV=1	17.43	11	5	8	5	0	633	71.1	6.58	1.31943e+06			2.29828e+06			1.36005e+06	2.06015e+06	4.9805e+06	1.9949e+06	1.31826e+06	2.38724e+06	569481		2.12088e+06	1.23011e+06	290175	1.59299e+06	560121	3.11196e+06	5.90311e+06	1.80331e+06	922794	1.3913e+06		828248		23987018		1.29401e+06			1.00617e+06	10301399	1.96136e+06	1441914	644543
High	Master Protein	A0A384DH63	mucin-13 OS=Ursus maritimus OX=29073 GN=MUC13 PE=4 SV=1	17.42	5	2	6	2	0	615	63.9	5.03	963588		854550			1.31068e+06			2.60931e+06								1.53066e+06															750399
High	Master Protein	A0A452T3Y1	RNAse_Pc domain-containing protein OS=Ursus maritimus OX=29073 PE=3 SV=1	17.08	7	2	16	2	0	167	18.4	8.59			104500	34511.6		643411			191495	601530	214888	455865			296119	178019	125840	2.83136e+06		244817		43511.4	1.25597e+06	170985			2.79766e+06	1.22044e+06		283522			132403	702381		1.33711e+06	61540.1
High	Master Protein	A0A3Q7V1F9	trefoil factor 3 OS=Ursus arctos horribilis OX=116960 GN=TFF3 PE=4 SV=1	16.99	53	2	6	2	0	80	8.9	4.72			848556						982500						2.51977e+06	1.98521e+06					1.90869e+06
High	Master Protein	A0A384D1S0	plasma serine protease inhibitor OS=Ursus maritimus OX=29073 GN=SERPINA5 PE=3 SV=1	16.97	9	2	13	2	0	366	41.1	6.61	1.50907e+06				937009		583318	901067		1.28026e+06	1.11699e+06				1.22838e+06			741393	673174						369551		1.14131e+06	1.4991e+06	1.16409e+06					1.61863e+06	1.30759e+06	629084	1.66099e+06
High	Master Protein	A0A384CJ54	Protein S100 OS=Ursus maritimus OX=29073 GN=S100A8 PE=3 SV=1	16.22	15	2	7	2	0	132	15.2	7.5	692413	263320	1.48705e+06	225175				719224	2.65402e+06	476749					1.50649e+06		569862			819194				246677		185440	430048				358047		563573			701731	354005
High	Master Protein	A0A452U400	Uncharacterized protein OS=Ursus maritimus OX=29073 GN=LMO7 PE=4 SV=1	16.13	1	2	7	2	0	1296	146.3	7.36			703003				1065600		3.16884e+06	2.04042e+06			1.62167e+06				1.92886e+06						966177		675466			1.46833e+06					1.99746e+06	1.40373e+06		4.98006e+06
High	Master Protein	000006	gi|115660|sp|P02666|CASB_BOVIN Beta-casein precursor [Bos taurus (contaminant)]	15.98	12	2	7	2	0	224	25.1	5.35
High	Master Protein	A0A452QPQ4	Chitinase 1 OS=Ursus americanus OX=9643 GN=CHIT1 PE=3 SV=1	15.57	11	3	6	3	0	348	38.6	7.21	20199552	113257			1.78472e+06				177060	2.34231e+06			2.6359e+06	385005	274193		485909			3.45847e+06			1.75995e+06		818640	541009	1.61389e+06	438097								2027433	8.92785e+06
High	Master Protein	000161	gi|84027873|sp|P0AEX9|MALE_ECOLI Maltose-binding periplasmic protein precursor (Maltodextrin-binding protein) (MMBP) [Escherichia coli (contaminant)]	15.54	5	2	7	2	0	396	43.4	5.71	8317508	687552	2730304		2.89829e+06				888783				403150	9.66569e+06					2.25625e+06				656621		934619		1.27942e+06	996744	7511913			8.14359e+06	830775	4172971	2236264	548686	463244
High	Master Protein	K0ID61	MHC class II beta antigen (Fragment) OS=Ursus arctos OX=9644 GN=Urar-DQB PE=4 SV=1	15.25	35	2	10	1	0	74	9	5.06				2.70987e+06								1.24156e+07	835682			1.74413e+06	4.68268e+06	4.9293e+06					3.59843e+06				891941					993699	1.16254e+06
High	Master Protein	000156	gi|68566311|sp|P0A6N1|EFTU_ECOLI Elongation factor Tu (EF-Tu) (P-43) [Escherichia coli (contaminant)]	15.08	10	3	7	3	0	394	43.3	5.45	992751	1.26937e+06	1.08491e+06		1.30206e+06	386138	1.93005e+06	1.10448e+06	2.50773e+06				387524				1.31793e+06			546018	1.63631e+06	778550				317927	593458				1.16817e+06	1.1405e+06	1.10885e+06				344578
High	Master Protein	A0A3Q7W3Q7	solute carrier family 15 member 1 OS=Ursus arctos horribilis OX=116960 GN=SLC15A1 PE=3 SV=1	14.38	4	2	8	2	0	709	79.3	7.39		251631	1.16153e+06		1.34555e+06		709634		226525				746486		919978		1.31107e+06		182201										307707				335452			1676736
High	Master Protein	A0A452U7T9	Uncharacterized protein OS=Ursus maritimus OX=29073 GN=TM4SF4 PE=4 SV=1	14.13	8	2	5	2	0	199	21.2	4.81		102990					118730									879567				186202											183658			10118.5			106450
High	Master Protein	A0A3Q7UZS3	arylsulfatase B OS=Ursus arctos horribilis OX=116960 GN=ARSB PE=4 SV=1	14.01	4	2	7	2	0	535	59.8	8.57	329564			517624	1.3321e+06					1.7381e+06													5.61757e+06			764249	3.06955e+06		1.02834e+06			1.10336e+06				3.85976e+06
High	Master Protein	A0A452QBE0	Peroxiredoxin 4 OS=Ursus americanus OX=9643 GN=PRDX4 PE=4 SV=1	13.92	9	2	4	2	0	272	30.7	6.24
High	Master Protein	A0A452RVK8	Alpha-1-acid glycoprotein OS=Ursus americanus OX=9643 PE=3 SV=1	13.07	11	2	7	2	0	205	23.2	5.47	26980734	26528600	5.22126e+07	99938576	26927670	20571172	73011984	16611930	2.80739e+07	99396384	29051518	47353304	3.08729e+07	8194285	4.63585e+07	49773108	6947178	30400314	7.32442e+06	27692858	105650152	92350920	70421960	6589120	61943432	31884486	18676542	37549300	13682285	76157376	50341968	28743140	103971920	3.69435e+07	3.34966e+07	7.77129e+07	61980880
High	Master Protein	A0A452V7G7	Troponin C1, slow skeletal and cardiac type OS=Ursus maritimus OX=29073 GN=TNNC1 PE=4 SV=1	12.75	8	2	4	2	0	153	17.3	4.2						3.31176e+07
High	Master Protein	A0A3Q7U2T4	collagen alpha-6(IV) chain OS=Ursus arctos horribilis OX=116960 GN=COL4A6 PE=4 SV=1	12.44	1	2	8	2	0	1706	163.8	8.65	1.09896e+06					605396	527125					2.62554e+06													4.19927e+06					767299	1.85479e+06					2.89643e+06	3.05465e+06
High	Master Protein	A0A452SZ44	Uncharacterized protein OS=Ursus maritimus OX=29073 GN=HPX PE=4 SV=1	10.75	13	3	4	3	0	396	44.9	8			1.79455e+06				590243		4.9707e+06									676037			1.14629e+06		1.92546e+06					27008150						8.18085e+06
High	Master Protein	A0A384D7C2	putative N-acetylated-alpha-linked acidic dipeptidase isoform X2 OS=Ursus maritimus OX=29073 GN=FOLH1B PE=4 SV=1	10.1	6	3	5	3	0	748	84.1	7.24	360318	114263		1.2913e+06	514901	412008	229993	320641		1.71485e+06	508069	1.99313e+06	585346	577148	546959	1.31813e+06		496883	234152						1.02453e+06	463875	685965	719497			6.10308e+06	643159	369172		828769	4.64907e+06	2.85814e+06
High	Master Protein	000081	gi|115646|sp|P02662|CAS1_BOVIN Alpha-S1-casein precursor [Bos taurus (contaminant)]	10.02	10	2	4	2	0	214	24.5	5.02							3.28094e+06
High	Master Protein	A0A452R6K3	RNAse_Pc domain-containing protein OS=Ursus americanus OX=9643 PE=3 SV=1	9.78	42	3	6	3	0	118	13	9.1			764709						211744						988740			1344755	409683	676248	1.75157e+06		7.46306e+06	727794	640386		1.22059e+07		1809968								224993
High	Master Protein	000158	gi|62288080|sp|P0A6M8|EFG_ECOLI Elongation factor G (EF-G) [Escherichia coli (contaminant)]	9.76	4	2	3	2	0	704	77.5	5.38							235844		937114
High	Master Protein	A0A384CAV9	inverted formin-2-like OS=Ursus maritimus OX=29073 GN=LOC103665382 PE=4 SV=1	9.7	10	2	4	2	0	263	27.9	9.91		383840			1.50332e+07																	1.76279e+06
High	Master Protein	A0A452RJG8	Ig-like domain-containing protein OS=Ursus americanus OX=9643 PE=4 SV=1	9.46	31	2	8	2	0	134	14.6	4.92				1.26358e+06		381389		426649		1.55527e+06		3188530				1.07001e+06				1.02011e+06		1.6829e+06						885561			726774		734451	1.44221e+06	1.28672e+06	1.10859e+06
High	Master Protein	A0A452RKW1	Serpin family F member 2 OS=Ursus americanus OX=9643 GN=SERPINF2 PE=3 SV=1	8.97	8	2	3	2	0	491	55	6.77									831409								1.27982e+06
High	Master Protein	A0A3Q7Y3M0	Guanine deaminase OS=Ursus arctos horribilis OX=116960 GN=GDA PE=3 SV=1	8.56	17	4	4	4	0	454	50.6	5.81		103415					506648	610615	215682	4.44241e+06	942448	364875		1.83863e+06		4.17317e+06	777038	394961	962215	600499		958454		648497	1.06915e+06				1.12186e+06	384745	404834	253667	574542	2.45232e+06	1.80853e+06		485070
High	Master Protein	A0A452SXQ5	Uncharacterized protein OS=Ursus maritimus OX=29073 GN=EPX PE=4 SV=1	8.25	3	3	3	3	0	715	80.9	10.37															593810										8.45344e+06	119859					4.83199e+06					544384	3.15572e+06
High	Master Protein	A0A3Q7VPJ4	Haptoglobin OS=Ursus arctos horribilis OX=116960 GN=LOC113252448 PE=3 SV=1	8.24	11	3	4	3	0	347	38.2	6.24	2.52683e+06	688099	648488	1.35736e+06	3.69436e+06	1.15452e+06	1.52951e+06	704026	1.04633e+07	6.35416e+06	2.05979e+06	4283196	1.47213e+06	1479707	569649	2.67639e+06	214153	448677	2.21236e+06	2.03325e+06	2.2742e+06	2.45539e+06	840244	776263	4.12115e+06	1.2733e+06	284625	5.04095e+06	771497	644331	950867	1.7508e+06	554445	3.48274e+06	7.9607e+06	256585	849994
High	Master Protein	A0A452R760	C-type lectin domain-containing protein OS=Ursus americanus OX=9643 PE=4 SV=1	8.14	10	2	6	2	0	252	28.2	7.21			252063	772278						3.59507e+06							270222								1.16204e+06											3.4325e+06
High	Master Protein	A0A3Q7W009	Triosephosphate isomerase OS=Ursus arctos horribilis OX=116960 GN=TPI1 PE=3 SV=1	7.56	9	2	3	2	0	286	30.6	6.55													2.40109e+06										545122										212606
High	Master Protein	A0A384DE80	NHL repeat-containing protein 3 isoform X1 OS=Ursus maritimus OX=29073 GN=NHLRC3 PE=4 SV=1	7.31	7	2	4	2	0	347	38.1	7.2									310228								1.72339e+06																				2.17186e+06
High	Master Protein	A0A452SSD1	Calmodulin 2 OS=Ursus americanus OX=9643 GN=CALM2 PE=3 SV=1	6.99	18	2	3	2	0	163	18.7	4.53						4.35097e+06											632610										8.08513e+06
High	Master Protein	A0A452QGC7	Solute carrier family 3 member 1 OS=Ursus americanus OX=9643 GN=SLC3A1 PE=4 SV=1	6.97	3	2	4	2	0	681	78.5	5.39		245234	633441														584783
High	Master Protein	A0A3Q7U1T3	LOW QUALITY PROTEIN: myosin-7-like OS=Ursus arctos horribilis OX=116960 GN=LOC113245998 PE=3 SV=1	6.93	1	2	2	1	0	1913	219.4	5.86			993049																							367237	337195					296567
High	Master Protein	A0A452SZZ6	Trehalase OS=Ursus maritimus OX=29073 GN=TREH PE=3 SV=1	6.68	4	2	4	2	0	591	67.3	5.83	634450			1.02301e+06				399560		882110			1.01674e+06			3.236e+06				635000		1.38104e+06	3.11562e+06	507912			1.07338e+06			672694		674195	3429306	1.04159e+06
High	Master Protein	A0A3Q7WBF7	cystatin-B OS=Ursus arctos horribilis OX=116960 GN=CSTB PE=3 SV=1	6.07	34	2	2	2	0	98	11.2	6.79	571011				1.59777e+06	649117						3000175			1.00976e+06		5379217	1.28213e+06		916573			2204830								925464				886261		513634
High	Master Protein	A0A452SLG0	Uncharacterized protein OS=Ursus americanus OX=9643 PE=3 SV=1	5.84	3	3	3	2	1	1910	219.5	5.92	1.69468e+06	1.39637e+06	2.63202e+06	1.94053e+06	1.00705e+06	645443	2453554	1.00869e+06	344995	911575			1.61084e+06	885126	1.34893e+06	2.16832e+06	907026		436265	1.71294e+06	5858637	1.18275e+06		1.94754e+06	1.4988e+06		879430			2629956	1508177	1.16788e+06	3.0706e+06	2.83047e+06	1.09953e+06	1.40467e+06
High	Master Protein	A0A384DFQ4	LOW QUALITY PROTEIN: folate receptor beta-like OS=Ursus maritimus OX=29073 GN=LOC103678106 PE=4 SV=1	5.81	15	2	7	2	0	216	24.9	7.47			220210										592153	978125	1783677	1.07511e+06		982669	447294	718678						380598	578520	1.72193e+06				854326
High	Master Protein	A0A452QXK3	N-ribosyldihydronicotinamide:quinone reductase 2 OS=Ursus americanus OX=9643 GN=NQO2 PE=4 SV=1	4.82	18	3	4	3	0	231	26.1	6.35									154329						1.78415e+06		743599	1.41972e+06		256887		1081022		600174	252397			1.57861e+06					325004			787727	242814
High	Master Protein	A0A452QS74	Annexin OS=Ursus americanus OX=9643 PE=3 SV=1	4.7	11	2	2	2	0	223	24.9	5.73								1.18369e+06						1.9169e+06			832290			5.72224e+06	2.47423e+06																365684
High	Master Protein	A0A384D7H8	collagen alpha-1(II) chain isoform X2 OS=Ursus maritimus OX=29073 GN=COL2A1 PE=4 SV=1	4.57	3	3	4	3	0	1417	134.2	8.51																				142129
High	Master Protein	A0A384DEL8	rho GDP-dissociation inhibitor 2 OS=Ursus maritimus OX=29073 GN=ARHGDIB PE=4 SV=1	3.78	16	2	2	2	0	200	22.9	5.29					84187.5				165454																											2314601
High	Master Protein	A0A384CQD1	erythrocyte band 7 integral membrane protein OS=Ursus maritimus OX=29073 GN=STOM PE=4 SV=1	3.36	10	2	3	2	0	280	30.5	6.55			984635		397978			895563		687412	345934			537302	352685	1.41138e+06			154598		787344				801175		262117					331866			512694
High	Master Protein	A0A384BHU1	Integrin beta OS=Ursus maritimus OX=29073 GN=ITGB1 PE=3 SV=1	2.51	3	2	5	2	0	798	88.1	5.34	1.14739e+06	425166			1.01616e+06		1.66409e+06	383106	263678			2.39753e+06	638758		1.09466e+06		1.24588e+06		598104						445526		590646							739353	730337	738253
High	Master Protein	A0A3Q7XEF2	PITH domain-containing protein 1 isoform X1 OS=Ursus arctos horribilis OX=116960 GN=PITHD1 PE=4 SV=1	2.29	9	2	2	2	0	211	24.1	5.74	801126					1.01446e+06	463203							803914	469901	642066						741871			802632		410424				447856					981100	296174
High	Master Protein	A0A452T357	TGc domain-containing protein OS=Ursus maritimus OX=29073 GN=TGM3 PE=4 SV=1	2.24	5	2	5	2	0	668	74.3	6.25							1050113			3.45004e+06												694222															403507
[truncated: 11 more columns]

## Sheet: Sample key
Sample ID	Group	Timepoint					Timepoint
1A	Parturient	A					A	pre-estrus/early breeding season
1B	Parturient	B					B	diapause
1D	Parturient	D					D	early placental pregnancy
1E	Parturient	E					E	mid-placental pregnancy
3A	Parturient	A
3B	Parturient	B
3D	Parturient	D
3E	Parturient	E
5A	Parturient	A
5B	Parturient	B
5D	Parturient	D
5E	Parturient	E
7A	Parturient	A
7B	Parturient	B
7D	Parturient	D
7E	Parturient	E
9A	Parturient	A
9B	Parturient	B
9D	Parturient	D
9E	Parturient	E
11A	Parturient	A
11B	Parturient	B
11D	Parturient	D
11E	Parturient	E
2A	Not Parturient	A
2B	Not Parturient	B
2D	Not Parturient	D
2E	Not Parturient	E
4A	Not Parturient	A
4B	Not Parturient	B
4D	Not Parturient	D
4E	Not Parturient	E
6A	Not Parturient	A
6B	Not Parturient	B
6D	Not Parturient	D
6E	Not Parturient	E
8A	Not Parturient	A
8B	Not Parturient	B
8D	Not Parturient	D
8E	Not Parturient	E
10A	Not Parturient	A
10B	Not Parturient	B
10D	Not Parturient	D
10E	Not Parturient	E
12A	Not Parturient	A
12B	Not Parturient	B
12D	Not Parturient	D
12E	Not Parturient	E
